# Supplementary material for: A retrospective study of Newcastle disease in Kenya
Source: Trop Anim Health Prod. 2019 Sep 10;52(2):699–710. doi: 10.1007/s11250-019-02059-x (PMC7039849; doi:10.1007/s11250-019-02059-x)
Supplement: Supplementary file 1 — Fig. S1: - The reporting lines within the disease surveillance in Kenya. The submitters of the ND cases/samples used in the current study are highlighted. Table S1: - Details of the 418 cases reported from different locations from 2005 to 2015 covered in this study. Table S2: - 332 cases selected from the case records for further analyses based on the completeness of the available details. Table S3: - 140 reported that tested probable-positive for ND infections when subjected to various serological and/or virological tests (see manuscript text for details). (XLSX 241 kb) [file 11250_2019_2059_MOESM1_ESM.xlsx]

## Sheet: DVS Disease Reporting System
		Figure S1: The current reporting lines within disease surveillance in Kenya. The submitters of the ND cases/samples used in the current study are highlighted. The submitters were VEEU, CVLs (DVO, RVIL), private vets and individual farmers (owners)

## Sheet: Raw Data (n=418)
Table S1: Details of the 418 cases reported from different locations during the 10-years period (2005-2015) covered in this study.
Code	Month	Year	Location	Nature of the bird	Type of Bird	Material submitted	Number of material submitted	Category of submitter	No of birds in flock	Surviviving live birds with clinical signs (at reporting date)	No of dead birds	Production system	Clinical Signs	Duration of clinical signs before reporting (day(s))	Sample tested	Test done	Results
A20/05	February	2005	Uasin Gishu	Domestic	Chicken	Long bone	1	3	0	0	0	5	Yellowish diarrhoea	0	Long bone	1	2
A91/05	March	2005	Kilifi	Domestic	Chicken	Long bone,Spleen	4	3	30	10	3	2	Inappetance,diarrhoea,nervous symptoms	N/I	Long bone,Spleen	1	2
A130/05	July	2005	Nakuru	Domestic	Chicken	Long bone	1	3	120	66	60	1	Nasal discharge	21	Long bone	1	2
A151/05	August	2005	Nakuru	Domestic	Chicken	Long bone	1	3	500	100	60	1	N/I	N/I	Long bone	1	2
A140/05	August	2005	Kiambu	Domestic	Chicken	Carcass	6	1	400	12	46	2	Paralysis of legs	4	Long bone,liver,spleen	1	2
A163/05	September	2005	Nakuru	Domestic	Chicken	Long bone	1	3	200	100	9	1	Greenish Diarrhoea,Mucoid discharge from the nostrils	N/I	Long bone	1	2
A172/05	September	2005	Uasin Gishu	Domestic	Chicken	Long bone,Spleen	2	3	100	0	2	1	Diarrhoea	7	Long bone,spleen	1	2
A171/05	September	2005	Uasin Gishu	Domestic	Chicken	Long bone,liver	2	3	130	40	230	1	N/I	N/I	Long bone,Liver	1	2
A170/05	September	2005	Uasin Gishu	Domestic	Chicken	Long bone,liver	2	3	1200	40	35	1	N/I	N/I	Long bone,Liver	1	2
A169/05	September	2005	Kilifi	Domestic	Chicken	Long bone,spleen	2	3	450	40	10	1	Off feed,drowsy,gasping	5	Long bone,spleen	1	2
A155/05	September	2005	Nairobi	Domestic	Chicken	Carcass	2	1	412	300	65	1	Weak	30	Long bone,spleen	1	2
A195/05	November	2005	Kericho	Domestic	Turkey	Long bone,brain	2	3	3	1	1	2	Sudden death	2	Long bone,Brain	1	2
A203/05	November	2005	Kericho	Domestic	Chicken	Long bone,liver	2	3	30	3	3	2	Inappetance,Oral-nasal discharge,Weakness,Death	4	Long bone,Liver	1	1
A204/05	November	2005	Kericho	Domestic	Chicken	Long bone,liver	2	3	0	0	0	5	N/I	N/I	Long bone,Liver	1	1
A222/05	December	2005	Kilifi	Domestic	Chicken	Long bone,Spleen	2	3	20	5	5	2	Paralysis	2	Long bone,Spleen	1	2
A233/05	December	2005	Machakos	Domestic	Chicken	Carcass	10	1	1000	0	55	1	Brownish Diarrhoea,Laboured breathing	2	Long bone,tracheal swab,liver	1	1
A239/05	December	2005	Meru	Domestic	Chicken	Carcass	1	5	5	5	5	2	Dull,greenish yellow diarrhoea	7	Liver,lung heart	1	1
A4/06	January	2006	Kiambu	Domestic	Chicken	Carcass	1	1	90	0	2	5	General body weakness,Watery yellowish diarrhoea	1	Long bone,Spleen	1	3
A20/06	January	2006	Nairobi	Domestic	Chicken	Carcass	1	2	10	4	6	1	Whitish Diarrhoea	4	Liver ,spleen	6	1
A27/06	January	2006	Kiambu	Domestic	Chicken	Carcass	1	1	200	10	5	1	Drooping wings, inappetance	1	Spleen	6	2
A87/06	February	2006	Nairobi	Domestic	Chicken	Carcass	1	2	456	1	1	1	Sudden death	0	Long bone	1	2
A85/06	February	2006	Nairobi	Domestic	Chicken	Carcass	1	1	300	0	4	1	Sudden death	3	Trachea	1	1
A81/06	February	2006	Nairobi	Domestic	Chicken	Carcass	1	2	1	1	1	5	Found dead	0	Long bone,trachea	1	2
A66/06	February	2006	Nairobi	Domestic	Chicken	Carcass	2	2	19	0	9	2	Yellowish diarrhoea,Sneezing,Ruffled feathers,Inappetance	7	Trachea	1	1
A58/06	February	2006	Nairobi	Domestic	Chicken	Cloacal swabs	1	2	0	0	0	5	N/I	0	Cloacal swab	1	2
A60/06	February	2006	Kiambu	Domestic	Goose	Carcass	1	2	3	3	2	2	Inappetance,Diarrhoea,In cordination	7	Blood,Cloacal swab	1	1
A54/06	February	2006	Nairobi	Domestic	Chicken	Carcass	1	4	1	1	1	5	Bird found disposed	0	Long bone,brain	1	2
A50/06	February	2006	Kericho	Domestic	Chicken	Organs	5	3	0	0	0	2	Whitish Diarrhoea	0	Long bone,Trachea,Pancrease,Intestines,heart	1	1
A51/06	February	2006	Kericho	Domestic	Chicken	Organs	6	3	28	4	1	2	Inappetance,dyspnoea, Paralysis and nervous signs	3	Long bone,Trachea,Pancrease,Intestines,liver,spleen	1	2
A41/06	February	2006	Kiambu	Domestic	Chicken	Carcass	1	1	200	0	1	1	Dropping wings,off feed	1	Spleen	1	2
A40/06	February	2006	Homabay	Domestic	Chicken	Live	1	4	0	0	0	2	N/I	0	Lungs,trachea,Cloacal swab	1	2
A80/06	February	2006	Nairobi	Domestic	Chicken	Carcass	5	2	0	0	0	5	Collected at a dump site	0	Intestine,Trachea ,Lungs	1	1
A72/06	February	2006	Mombasa	Domestic	Chicken	Organs	5	3	250	200	170	1	Whitish Diarrhoea,Cough,paralysis,Death	14	Tracheal swabs,Trachea,Spleen,Intestine	1	1
A63/06	February	2006	Kiambu	Domestic	Chicken	Carcass	1	5	0	0	1	2	N/I	0	Trachea	1	2
A64/06	February	2006	Nairobi	Domestic	Chicken	Carcass	1	2	0	0	12	5	Sudden death	0	Trachea	1	2
A31/06	February	2006	Kiambu	Domestic	Chicken	Live	1	1	4	2	2	2	Inappetance,Drooping wings,Nasal Discharge	4	Long bone	1	1
A126/06	March	2006	Kwale	Domestic	Chicken	Organs	3	3	100	100	5	1	Dullness,Inappetance,Diarrhoea	0	Long bone,Spleen	1	2
A128/06	March	2006	Nairobi	Domestic	Chicken	Carcass	2	1	612	2	20	1	Paralysis of the legs, Ruffled feathers,Drowsiness and eventual death	7	Long bone	1	1
A124/06	March	2006	Kiambu	Domestic	Chicken	Carcass	1	1	200	20	20	1	Bloody diarrhoea,Drooping wings and eventual death	60	Long bone, Trachea,Heart,Liver	1	2
A123/06	March	2006	Elgeyo Marakwet	Domestic	Chicken	Carcass	3	5	0	0	0	5	Burnt carcasses dumped by the road side	0	Long bone, Trachea,Heart,Liver,Lung	1	1
A121/06	March	2006	Kiambu	Domestic	Goose	Carcass	1	5	8	1	1	2	Sudden death	2	Long bone, intestine,trachea	1	2
A199/06	March	2006	Nakuru	Domestic	Chicken	Carcass	3	3	5000	4000	1000	1	Dull,anorexic	3	Long bone, Trachea,Intestine	1	1
A112/06	March	2006	Mombasa	Domestic	Chicken	Long bone,Trachea,Spleen	7	3	0	0	0	5	Collected at a dump site	0	Long bone,Trachea,Spleen	1	1
A111/06	March	2006	Mombasa	Domestic	Chicken	Long bone,trachea,Cloacal swab,Liver, Heart,Spleen and kidney	6	3	0	0	0	5	N/I	0	Long bone,trachea,Cloacal swab,Liver, Heart,Spleen and kidney	1	1
A109/06	March	2006	Kiambu	Domestic	Chicken	Carcass	1	1	30	3	1	1	Ruffled feathers,Greenish Diarrhoea and discharge from nostrils	3	Long bone, Trachea	1	1
A108/06	March	2006	Kiambu	Domestic	Chicken	Carcass	1	2	1100	950	150	1	Paralysis of one leg,Inappetance,Drowsy	30	Long bone, Trachea	1	1
A106/06	March	2006	Kiambu	Domestic	Chicken	Carcass	1	1	200	20	20	1	Snoring,Yellowish Diarrhoea,Locomotor ataxy	14	Long bone	1	1
A103/06	March	2006	Kiambu	Domestic	Chicken	Carcass	1	1	0	0	0	1	Sudden death	0	Long bone,Trachea	1	2
A100/06	March	2006	Nakuru	Domestic	Chicken	Carcass	1	3	20	6	3	1	General weakness,Greenish Diarrhoea,Respiratory diseases	60	Long bone,Trachea	1	1
A94/06	March	2006	Mombasa	Domestic	Chicken	Long bone,Cloacal swab,tracheal swab,Trachea,spleen,brain	11	3	250	20	14	1	Inappetance,Coughing,Paralysis and death within 5 hrs	0	Long bone,Cloacal swab,tracheal swab,Trachea,spleen,brain	1	2
A92/06	March	2006	Kiambu	Domestic	Chicken	Carcass	1	1	22	1	1	1	Nasal discharge, Dull,Inappetance	2	Long bone,trachea	1	1
A158/06	March	2006	Nakuru	Domestic	Chicken	Long bone	1	3	50	5	3	4	Inappetance,Ruffled feathers	0	Long bone	1	2
A155/06	March	2006	Nairobi	Domestic	Chicken	Live	1	1	800	0	0	1	HPAI Surveillance	0	Long bone,Trachea,brain	1	2
A191/06	March	2006	Kiambu	Domestic	Chicken	Carcass	1	5	7	1	1	2	Yellowish diarrhoea	0	Long bone,trachea	1	1
A193/06	March	2006	Nairobi	Domestic	Chicken	Carcass	1	1	52	0	45	4	Diarrhoea,respiratory distress,Inappetance	0	Long bone,trachea	1	1
A198/06	March	2006	Nairobi	Domestic	Chicken	Carcass	2	1	11	0	2	2	Mucoid discharge,Coughing	0	Long bone,trachea	1	1
A195/06	March	2006	Nairobi	Domestic	Chicken	Carcass	2	1	18	0	6	2	Whitish diarrhoea,weak limbs,General weakness	2	Long bone, Trachea	1	1
A194/06	March	2006	Nairobi	Domestic	Ducks	Carcass	1	1	25	8	10	2	Mucoid discharge,Drooling,Emaciation	30	Long bone, Trachea	1	1
A213/06	March	2006	Machakos	Domestic	Chicken	Live	1	1	0	0	0	1	N/I	0	Observation	4	1
A214/06	March	2006	Kiambu	Domestic	Chicken	Carcass	2	5	0	0	2	5	Found dead	0	Long bone,Trachea	1	1
A217/06	March	2006	Nairobi	Domestic	Chicken	Long bone,Trachea	2	1	150	50	35	1	Yellowish diarrhoea,General weakness	3	Long bone,Trachea	1	1
A206/06	March	2006	Kilifi	Domestic	Chicken	Long bone,Trachea,Spleen	3	3	20	5	1	2	Lethargy,droopy wings,inappetance	0	Long bone,Trachea,Spleen	1	1
A168/06	March	2006	Nairobi	Domestic	Chicken	Carcass	1	4	0	0	0	2	Dullness,Hunching,Inappetance	2	Long bone,Trachea	1	1
A170/06	March	2006	Nairobi	Domestic	Chicken	Carcass	2	1	250	2	2	1	Sudden death	0	Long bone	1	1
A174/06	March	2006	Kiambu	Domestic	Chicken	Carcass	5	4	350	0	45	1	Inappetance,Hunched back,ruffled feathers	7	Long bone,brain	1	1
A163/06	March	2006	Kiambu	Domestic	Chicken	Carcass	1	4	0	0	0	5	Inappetance,Drooping wings,	0	Long bone	1	1
A164/06	March	2006	Kiambu	Domestic	Chicken	Carcass	2	1	800	0	100	1	Drowsiness	21	Long bone	1	1
A166/06	March	2006	Nyeri	Domestic	Chicken	Carcass	1	5	0	0	0	2	Found dead	0	Long bone	1	1
A141/06	March	2006	Nairobi	Domestic	Chicken	Live	1	4	12	12	3	2	Yellowish Diarrhoea,Inappetance,lethargy,sneezing	4	Long bone,Trachea	1	1
A142/06	March	2006	Nairobi	Domestic	Chicken	Carcass	2	5	18	6	6	2	Roughed feathers	2	Long bone,Trachea	1	1
A143/06	March	2006	Nairobi	Domestic	Chicken	Live	1	1	120	0	2	5	N/I	2	Long bone,Trachea	1	1
A144/06	March	2006	Nyeri	Domestic	Chicken	Carcass	5	3	0	0	250	1	Inappetance	0	Long bone,Trachea	1	1
A146/06	March	2006	Kwale	Domestic	Chicken	Long bone,spleen,Liver	3	3	20	1	1	2	Nasal and oral discharges	7	Long bone,spleen,Liver	1	2
A182/06	March	2006	Kiambu	Domestic	Goose	Carcass	1	2	4	0	2	2	Sudden Death	0	Long bone,trachea	1	2
A187/06	March	2006	Machakos	Domestic	Chicken	Carcass	1	5	20	0	5	2	Weakness,Inappetance,Bloody diarrhoea	7	Long bone,Trachea	1	2
A213/06	March	2006	Machakos	Domestic	Chicken	Live	1	1	17	15	15	2	Inappetance,diarrhoea	9	Long bone,Spleen,Brain,intestine	1	2
A215/06	March	2006	Kiambu	Domestic	Chicken	Carcass	1	5	30	6	1	2	Found dead	0	Long bone,Trachea	1	1
A160/06	March	2006	Nakuru	Domestic	Ducks	Carcass	1	3	7	2	2	2	Sudden death	0	Long bone	1	1
A226/06	March	2006	Nairobi	Domestic	Chicken	Carcass	2	5	500	0	60	1	Diarrhoea,Ataxia,Oedema of the skin	14	Long bone,Trachea	1	2
A225/06	March	2006	Kiambu	Domestic	Chicken	Carcass	1	2	0	0	0	1	Laboured breathing	0	Long bone,Trachea	1	1
A147/06	March	2006	Kwale	Domestic	Chicken	Long bone,Spleen	2	3	100	50	30	1	Respiratory distress,Drowsiness,Snoring	3	Long bone,Spleen	1	1
A149/06	March	2006	Nairobi	Domestic	Chicken	Carcass	1	4	40	3	1	4	Weakness,Ruffled feathers,Stiffen legs,Inappetance	3	Long bone,Trachea, Spleen	1	1
A150/06	March	2006	Meru	Domestic	Chicken	Carcass	2	5	8	1	1	2	Circling	0	Long bone,Trachea	1	1
A151/06	March	2006	Nairobi	Domestic	Chicken	Carcass	1	1	30	10	8	2	N/I	7	Long bone,Trachea	1	1
A153/06	March	2006	Nakuru	Domestic	Turkey	Carcass	3	4	0	0	0	2	Weakness,ruffled feathers	7	Long bone brain,trachea	1	1
A154/06	March	2006	Kajiado	Domestic	Chicken	Carcass	1	1	30	2	2	2	Yellowish diarrhoea,Ruffled feathers	2	Long bone	1	1
A230/06	March	2006	Kiambu	Domestic	Chicken	Carcass	5	5	350	200	200	1	Sudden death	0	Long bone,trachea	1	2
A227/06	March	2006	Nairobi	Domestic	Chicken	Carcass	1	1	0	0	0	5	N/I	N/I	Long bone,Trachea	1	2
A223/06	March	2006	Uasin Gishu	Domestic	Chicken	Long bone,Cloacal swab,Tracheal swab,Faeces	3	3	300	20	20	2	Drooping,Respiratory distress	4	Long bone,Cloacal swab,Tracheal swab,Faeces	1	2
A275/06	April	2006	Kiambu	Domestic	Chicken	Carcass	1	5	0	0	1	5	Found dead	N/I	Long bone,Trachea	1	2
A274/06	April	2006	Kiambu	Domestic	Chicken	Live	4	5	600	50	1000	1	Lameness,Recumbency	N/I	Long bone,Trachea	1	1
A276/06	April	2006	Kiambu	Domestic	Chicken	Carcass	2	5	1000	0	190	1	Greenish Diarrhoea,ruffled Feathers	9	Long bone,Trachea	1	2
A279/06	April	2006	Kiambu	Domestic	Ducks	Carcass	7	4	50	9	7	2	Dull,Droopy wings,Greenish diarrhoea	1	Long bone,trachea,Cloacal swab	1	1
A280/06	April	2006	Nairobi	Domestic	Chicken	Carcass	2	4	530	120	28	1	Drooping,inappetance	1	Long bone	1	2
A284/06	April	2006	Nairobi	Domestic	Chicken	Carcass	1	1	3	0	1	2	Syanotic comb,Regurgitation	2	Long bone	1	1
A290/06	April	2006	Kiambu	Domestic	Chicken	Carcass	2	1	800	300	90	1	Drooping wings,general weakness	30	Long bone	1	1
A293/06	April	2006	Nairobi	Domestic	Chicken	Carcass	1	4	0	0	0	5	Ruffled feathers,Oedema wattles	N/I	Long bone,Trachea	1	2
A294/06	April	2006	Nakuru	Domestic	Chicken	Carcass	1	3	400	250	50	1	Whitish greenish diarrhoea,Coughing and difficult breathing	7	Long bone	1	2
A295/06	April	2006	Nakuru	Domestic	Chicken	Carcass	1	3	380	300	15	1	N/I	N/I	Long bone,Trachea	1	2
A296/06	April	2006	Nakuru	Domestic	Chicken	Carcass	1	3	0	0	0	3	Wound around the rectum	N/I	Long bone,Trachea	1	2
A301/06	April	2006	Nakuru	Domestic	Chicken	Long bone,liver	2	3	0	2	5	2	Found dead	N/I	Long bone,live	1	2
A306/06	April	2006	Kiambu	Domestic	Chicken	Long bone,Trachea	2	1	0	0	0	5	N/I	N/I	Long bone,Trachea	1	2
A308/06	April	2006	Nairobi	Domestic	Chicken	Carcass	1	1	0	158	2	1	Bloody diarrhoea	7	Long bone,Trachea	1	2
A262/06	April	2006	Nakuru	Domestic	Chicken	Carcass	2	3	50	9	9	4	Sudden death	N/I	Tracheal,Lungs	1	2
A263/06	April	2006	Kiambu	Domestic	Chicken	Carcass	1	4	0	0	1	5	Sudden death	N/I	Long bone,Trachea	1	2
A264/06	April	2006	Laikipia	Domestic	Chicken	Carcass	3	5	15	12	3	2	Oral discharge,Swollen eyes,Snoring,Coughing	N/I	Long bone,Trachea	1	1
A266/06	April	2006	Kiambu	Domestic	Chicken	Carcass	1	1	0	0	0	5	N/I	N/I	Long bone,Trachea	1	2
A267/06	April	2006	Nairobi	Domestic	Chicken	Carcass	1	1	0	0	0	5	N/I	N/I	Long bone,Trachea	1	2
A269/06	April	2006	Meru	Domestic	Chicken	Carcass	2	5	50	110	100	4	Inappetance,Swollen eyelids,dyspnoea	N/I	Long Bone	1	1
A256/06	April	2006	Nakuru	Domestic	Chicken	Long bone	1	3	56	6	3	4	Dull,Inappetance	N/I	Long bone	1	2
A255/06	April	2006	Nakuru	Domestic	Chicken	Long bone	1	3	500	300	100	1	N/I	3	Long bone	1	2
A253/06	April	2006	Nakuru	Domestic	Chicken	Long bone	1	3	22	22	3	2	Dull	7	Long bone	1	2
A250/06	April	2006	Siaya	Domestic	Chicken	Carcass	1	5	0	0	0	5	HPAI Surveillance	N/I	Long bone,trachea	1	2
A247/06	April	2006	Busia	Domestic	Chicken	Carcass	2	5	48	26	16	4	Dull,staggering,respiratory distress	N/I	Long bone,trachea	1	2
A245/06	April	2006	Kilifi	Domestic	Chicken	Carcass	18	3	0	0	0	5	N/I	N/I	Long bone,trachea	1	2
A185/06	April	2006	Trans Nzoia	Domestic	Turkey	Carcass	2	3	100	90	6	2	Swollen head,Inappetance,nasal discharge	60	Long bone,trachea	1	2
A183/06	April	2006	Nairobi	Domestic	Chicken	Carcass	2	4	16	13	7	2	Swollen Head,Whitish diarrhoea,Inappetance	7	Long bone,trachea	1	2
A200/06	April	2006	Nairobi	Domestic	Chicken	Carcass	2	1	400	0	125	1	Greenish yellow diarrhoea,General weakness	N/I	Long bone,Trachea	1	2
A248/06	April	2006	Busia	Domestic	Chicken	Carcass	1	5	24	7	3	2	dull,Staggering	N/I	Long bone,Trachea	1	1
A249/06	April	2006	Uasin Gishu	Domestic	Chicken	Long bone,Cloacal swab,tracheal swab	3	5	0	0	0	5	N/I	N/I	Cloacal swab and tracheal swab,long bone	1	1
A258/06	April	2006	Muranga	Domestic	Chicken	Carcass	1	5	320	0	320	1	Diarrhoea	4	Long bone,Trachea	1	1
A259/06	April	2006	Muranga	Domestic	Chicken	Carcass	1	5	300	72	100	1	Yellowish greenish diarrhoea	6	Long bone,Trachea	1	1
A235/06	April	2006	Kericho	Domestic	Ducks	Long bone,Liver,spleen,intestine,trachea	5	3	4	1	0	2	N/I	N/I	Long bone,Liver,spleen,intestine,trachea	1	2
A236/06	April	2006	Kericho	Domestic	Chicken	Long bone	1	3	2	2	0	5	N/I	N/I	Long bone	1	2
A358/06	May	2006	Meru	Domestic	Chicken	Carcass	4	5	500	40	270	5	Dullness,Torticolis,inappetance,yellowish diarrhoea	N/I	Long bone,trachea	1	2
A363/06	May	2006	Muranga	Domestic	Chicken	Carcass	1	3	206	206	206	1	Dullness,Drooping of the head,red eyes,mucous from nostrils	3	Long bone,trachea	1	2
A371/06	May	2006	Kilifi	Domestic	Chicken	Long bone	3	3	0	0	0	3	0	N/I	Long bone	1	2
A372/06	May	2006	Mombasa	Domestic	Chicken	Long bone,liver,spleen	3	3	503	0	300	1	Sudden death	4	Liver ,spleen,longbone	1	2
A374/06	May	2006	Nyeri	Domestic	Chicken	Carcass	1	5	0	0	0	5	Sudden death	0	Long bone,trachea	1	2
A345/06	May	2006	Kericho	Domestic	Chicken	Carcass	1	1	200	200	140	1	Sudden death	0	Long bone	1	2
A347/06	May	2006	Kiambu	Domestic	Chicken	Carcass	3	1	300	30	2250	1	Dull, Ruffled feathers	3	Long bone,trachea	1	2
A342/06	May	2006	Nairobi	Domestic	Chicken	Carcass	1	1	0	0	0	5	N/I	N/I	Long bone,trachea	1	1
A341/06	May	2006	Kiambu	Domestic	Chicken	Carcass	1	1	20	0	20	4	Paralysis of the legs and eventual death	90	Long bone,trachea	1	1
A333/06	May	2006	Kiambu	Domestic	Chicken	Carcass	1	1	300	3	210	1	Inappetance,General weakness and eventually death	8	Long bone,trachea	1	2
A323/06	May	2006	Nyandarua	Domestic	Chicken	Long bone	1	5	0	0	0	5	N/I	N/I	Long bone	1	2
A317/06	May	2006	Uasin Gishu	Domestic	Chicken	Tracheal swab,Cloacal swab,Faeces long bone	4	3	100	30	5	1	Diarrhoea,Dullness	N/I	Tracheal swabs,Cloacal swab,faeces and long bone	1	1
A322/06	May	2006	Nakuru	Domestic	Chicken	Long bone	1	3	300	250	50	1	N/I	N/I	Long bone	1	1
A321/06	May	2006	Kilifi	Domestic	Chicken	Spleen,Long bone	2	3	200	170	30	1	N/I	N/I	Spleen,long bone	1	1
A320/06	May	2006	Kilifi	Domestic	Chicken	Organs	6	3	1500	1000	550	1	N/I	N/I	Cloacal swab,Intestine,Tracheal swab,Trachea,Brain,Spleen	1	2
A324/06	May	2006	Nakuru	Domestic	Chicken	Long bone	1	3	24	22	2	2	Greenish Diarrhoea	N/I	Long bone	1	1
A326/06	May	2006	Machakos	Domestic	Chicken	Carcass	16	4	500	70	430	1	Dullness,High mortality	14	Long bone	1	2
A330/06	May	2006	Bungoma	Domestic	Chicken	Carcass	1	5	0	0	200	1	High Mortality	7	Long bone,Trachea	1	2
A329/06	May	2006	Kiambu	Domestic	Chicken	Carcass	1	1	500	0	40	1	Slight reduction in production,Powdery egg shell	21	Long bone,Trachea	1	2
A339/06	May	2006	Kiambu	Domestic	Chicken	Live	1	1	200	120	0	1	Low egg production,Drowsiness	30	Long bone,Trachea	1	2
A336/06	May	2006	Kiambu	Domestic	Chicken	Carcass	2	5	200	20	20	1	Dizziness,inappetance,Diarrhoea	N/I	Long bone,Trachea	1	2
A335/06	May	2006	Meru	Domestic	Chicken	Carcass	2	5	40	100	60	4	Weak,dyspnoea	N/I	Long bone,Trachea	1	2
A237/06	May	2006	Kisumu	Domestic	Chicken	Liver,Spleen,intestine,Trachea,Long bone	4	5	400	200	100	1	Dullness	1	Liver,Spleen,intestine,Trachea,Long bone	1	1
A398/06	June	2006	Makueni	Domestic	Chicken	Live	2	5	96	31	65	5	Yellowish creamish diarrhoea	7	Long bone,trachea	1	2
A440/06	June	2006	Kiambu	Domestic	Chicken	Carcass	1	2	0	0	0	5	Inappetance,Dullness and ruffled feathers	N/I	Long bone,trachea	1	2
A441/06	June	2006	Kajiado	Domestic	Chicken	Carcass	1	5	70	0	0	5	Lameness,swollen feet	0	Long bone,trachea	1	2
A381/06	June	2006	Kiambu	Domestic	Chicken	Live	1	2	0	0	0	5	N/I	N/I	Long bone,trachea	1	2
A340/06	June	2006	Kiambu	Domestic	Chicken	Carcass	1	1	0	0	0	5	N/I	N/I	Long bone,trachea	1	2
A455/06	June	2006	Kiambu	Domestic	Chicken	Live	1	5	1000	6	0	1	Swollen head	21	Long bone,trachea	1	2
A438/06	June	2006	Kiambu	Domestic	Chicken	Carcass	1	5	200	20	1	1	Sudden death	N/I	Long bone,trachea	1	2
A407/06	June	2006	Kiambu	Domestic	Chicken	Carcass	2	1	200	0	110	1	Drowsiness,Inappetance and eventually death	60	Long bone,trachea	1	1
A404/06	June	2006	Kiambu	Domestic	Chicken	Live	1	1	200	9	1	1	Low egg production,Drowsiness	14	Long bone,trachea	1	2
A403/06	June	2006	Nairobi	Domestic	Chicken	Carcass	2	1	2000	1	64	1	Drowsiness,coughing,Slight whitish diarrhoea	14	Long bone,trachea	1	2
A401/06	June	2006	Kiambu	Domestic	Chicken	Carcass	2	4	7	0	2	2	Dull and weak	1	Long bone,Brain	1	2
A136/08	June	2006	Nairobi	Domestic	Chicken	Live	1	1	443	2	1	1	Paralysis of legs, inappetance	3	Long bone	1	2
A463/06	July	2006	Kiambu	Domestic	Chicken	Carcass	1	1	1000	20	10	1	Prolapse of the intestines	3	Long bone,trachea	1	2
A466/06	July	2006	Kitui	Domestic	Ducks	Carcass	2	5	12	2	2	2	Sudden death	7	Long bone,trachea	1	2
A467/06	July	2006	Kitui	Domestic	Ducks	Carcass	1	5	26	2	2	2	Sudden death	7	Long bone,trachea	1	2
A509/06	July	2006	Kiambu	Domestic	Chicken	Carcass	1	1	300	285	15	1	Coughing,yellowish discharge and blindness	14	Long bone	1	2
A510/06	July	2006	Kwale	Domestic	Chicken	Liver,Long bone,Spleen,Trachea,	4	3	1000	990	10	1	Facial and neck oedema,Nasal discharge,High Morbidity and sneezing	3	Liver,Long bone,Spleen,Trachea,	1	2
A491/06	July	2006	Kiambu	Domestic	Chicken	Live	1	1	40	1	0	4	Swollen Cloaca	7	Long bone,Trachea	1	2
A492/06	July	2006	Kiambu	Domestic	Chicken	Carcass	2	1	150	1	1	1	Whitish Diarrhoea	2	Long bone,Trachea	1	2
A487/06	July	2006	Kiambu	Domestic	Chicken	Carcass	2	2	800	3	100	1	Limb weakness,Inappetance and death	14	Long bone ,Trachea	1	2
A484/06	July	2006	Nyeri	Domestic	Chicken	Carcass	1	3	19	6	6	4	Sudden death	N/I	Long bone	1	2
A485/06	July	2006	Meru	Domestic	Chicken	Carcass	1	5	5	5	5	2	Muscle tremor,Oral Discharge	N/I	Long bone	1	2
A486/06	July	2006	Muranga	Domestic	Chicken	Carcass	1	5	300	100	25	1	Inappetance,Limping,Dyspnoea	N/I	Long bone	1	2
A477/06	July	2006	Kiambu	Domestic	Chicken	Carcass	1	1	6	0	1	2	Found Death	N/I	Long bone,Brain	1	2
A474/06	July	2006	Kwale	Domestic	Chicken	Carcass	1	3	500	50	24	1	Increased Mortality,increased Morbidity,Lethargy,Respiratory distress	2	Long bone ,Trachea	1	1
A475/06	July	2006	Kericho	Domestic	Chicken	Liver,Long bone,Spleen,Trachea,Intestinal content,Heart	17	3	0	10	5	1	N/I	N/I	Liver,Long bone,Spleen,Trachea,Intestinal content,Heart	1	2
A469/06	July	2006	Kiambu	Domestic	Chicken	Carcass	1	1	600	30	20	1	Weight loss,Brooding and eventual death	N/I	Long bone,Spleen	1	2
A204/06	July	2006	Kilifi	Domestic	Chicken	Cloacal and tracheal swabs,Intestinal Contents,Brain,EDTA blood,Spleen	7	3	4	1	0	2	Paralysis,Respiratory distress	N/I	Cloacal and tracheal swabs,Intestinal Contents,Brain,EDTA blood,Spleen	1	2
A520/06	August	2006	Mombasa	Domestic	Chicken	Lungs,trachea,Intestine,long bone	16	3	28	5	5	5	Sudden death	1	Lungs,trachea,Intestine,long bone	1	1
A518/06	August	2006	Nairobi	Domestic	Chicken	Carcass	1	1	150	6	2	1	Yellowish discharge/mucous from the mouth	30	Long bone,trachea	1	2
A525/06	August	2006	Kiambu	Domestic	Chicken	Carcass	6	5	11	11	8	2	Bloody greeenish Diarrhoea	6	Long bone,trachea	1	2
A523/06	August	2006	Narok	Domestic	Chicken	Carcass	1	5	20	20	19	2	Greenish yellow diarrhoea,Resspiratory distress,High Mortality	5	Long bone Trachea	1	1
A522/06	August	2006	Kiambu	Domestic	Ducks	Carcass	1	5	10	4	1	2	Greenish Diarrhoea	N/I	Long bone,trachea	1	2
A521/06	August	2006	Kiambu	Domestic	Chicken	Carcass	1	5	2	1	1	2	Sudden death	N/I	Long bone,Trachea	1	1
A527/06	August	2006	Kiambu	Domestic	Chicken	Carcass	3	4	10	5	5	2	N/I	7	Long bone,trachea	1	2
A194/07	August	2006	Nakuru	Domestic	Chicken	Long bone	1	3	60	1	0	4	Whitish Diarrhoea,Decreased appetite,Weak	60	Long bone	2	1
A565/06	September	2006	Kajiado	Domestic	Chicken	Carcass	3	1	0	0	0	5	N/I	N/I	Long bone,trachea	1	2
A581/06	September	2006	Nairobi	Domestic	Chicken	Carcass	1	1	10	4	2	2	Mucous and off feed	N/I	Long bone,trachea	1	2
A557/06	September	2006	Nairobi	Domestic	Chicken	Carcass	3	1	3000	2000	650	1	Weak,Inappetance	30	Long bone,Trachea	1	2
A558/06	September	2006	Kajiado	Domestic	Chicken	Carcass	10	4	0	0	0	5	N/I	N/I	Long bone,Trachea	1	2
A578/06	September	2006	Kilifi	Domestic	Chicken	Organs	2	3	0	0	0	1	Sudden death	0	Trachea,Intestine	1	2
A618/06	October	2006	Kajiado	Domestic	Chicken	Carcass	1	1	100	99	1	1	Snoring	3	Long bone,trachea	1	2
A613/06	October	2006	Kiambu	Domestic	Chicken	Carcass	1	1	100	0	2	1	Sudden death	N/I	Long bone,trachea	1	2
A608/06	October	2006	Nakuru	Domestic	Chicken	Carcass	1	2	0	0	0	1	N/I	N/I	Long bone,trachea	1	2
A599/06	October	2006	Nairobi	Domestic	Chicken	Carcass	2	4	14	5	6	2	Respiratory distress	3	Long bone, trachea	1	2
A602/06	October	2006	Kilifi	Domestic	Chicken	Organs	5	3	0	0	0	1	N/I	N/I	Long bone,Trachea,Intestine	1	2
A606/06	October	2006	Kitui	Domestic	Chicken	Carcass	2	5	0	3	17	2	Greenish yellow diarrhoea,Nasal discharge,Coughing	N/I	Long bone	1	2
A639/06	November	2006	Nyeri	Domestic	Chicken	Carcass	2	3	250	100	40	5	Inappetance,Unthriftness	N/I	Long bone,trachea	1	2
A632/06	November	2006	Kericho	Domestic	Chicken	Long bone	1	3	40	11	13	1	N/I	N/I	Long bone	1	2
A633/06	November	2006	Kericho	Domestic	Chicken	Long bone	1	3	200	40	20	1	N/I	N/I	Long bone	1	2
A634/06	November	2006	Kericho	Domestic	Turkey	Long bone	1	3	15	4	2	2	Reduced Appetite,Weakness	2	Long bone	1	2
A647/06	November	2006	Nakuru	Domestic	Chicken	Carcass	1	3	57	47	10	2	Sudden death	N/I	Long bone	1	2
A34/07	February	2007	Nairobi	Domestic	Chicken	Cloacal swabs	15	1	3500	0	0	1	Hatchery inspection	0	Cloacal swabs	1	2
A64/07	February	2007	Nairobi	Domestic	Chicken	Live	1	1	500	0	0	1	Whitish diarrhoea,swollen crop	1	Long bone	1	2
A83/07	March	2007	Muranga	Domestic	Chicken	Live	1	1	2500	0	45	1	Sleeping,whitish diarrhoea	60	Trachea,long bone	1	2
A97/07	March	2007	Machakos	Domestic	Chicken	Carcass	1	1	890	200	10	1	Drooping wings,Weakness and then death	60	Long bone	1	2
A142/07	April	2007	Kiambu	Domestic	Chicken	Carcass	1	1	0	0	0	1	N/I	N/I	Long bone, Trachea	1	2
A244/06	April	2007	Nairobi	Domestic	Chicken	Carcass	1	5	10	5	5	2	Respiratory distress	3	Long bone,Trachea	1	1
A131/07	April	2007	Nakuru	Domestic	Chicken	Long bone,Spleen	2	3	3	1	1	2	Respiratory distress,paralysis	N/I	Long bone,Spleen	1	2
A107/07	April	2007	Kiambu	Domestic	Ducks	Carcass	2	5	0	0	0	2	N/I	N/I	Liver,Long bone	1	2
A166/07	May	2007	Nairobi	Domestic	Chicken	Carcass	2	1	700	100	600	1	Greenish Yellowish diarrhoea	10	Observation	4	1
A171/07	May	2007	Kiambu	Domestic	Chicken	Carcass	2	1	200	130	70	1	Greenish diarrhoea	4	Long bone,liver,spleen	1	2
A160/07	May	2007	Nakuru	Domestic	Chicken	Long bone	1	3	50	4	4	4	Dizziness,Salivation,Yellowish diarrhoea	N/I	Long bone	1	2
A196/07	June	2007	Nairobi	Domestic	Turkey	Carcass	2	1	10	0	5	2	Dropping head	N/I	Observation	4	1
A178/07	June	2007	Nakuru	Domestic	Chicken	Long bone	1	3	0	0	0	5	High mortality	N/I	Long bone	1	2
A175/07	June	2007	Kericho	Domestic	Chicken	Long bone	1	3	20	0	2	2	Weak	7	Long bone	1	2
A172/07	June	2007	Nairobi	Domestic	Chicken	Carcass	1	1	18	2	2	2	Whitish diarrhoea,Swolleh Head	7	Long bone, Trachea,intestines,brain	1	2
A218/07	July	2007	Kiambu	Domestic	Chicken	Live	1	1	2200	5	7	1	Greenish diarrhoea,Turning of the head,gasping	2	Long bone,trachea	1	2
A212/07	July	2007	Uasin Gishu	Domestic	Chicken	Long bone	1	3	0	0	0	5	N/I	N/I	Long bone	1	2
A200/07	July	2007	Kwale	Domestic	Chicken	Long bone,Trachea,liver,Spleen,heart	4	3	200	100	40	1	Greenish diarrhoea,Drowsy	7	Long bone,Trachea,liver,Spleen,heart	1	2
A202/07	August	2007	Kiambu	Domestic	Chicken	Carcass	2	1	6000	0	20	1	Inappetance,Drooping,Twisting neck,Whitish greenish diarrhoea,Nasal discharge	14	Tracheal swab,Cloacal swab	2	1
A253/07	August	2007	Nakuru	Domestic	Chicken	Long bone	1	3	11	11	9	2	Nasal and ocular discharge	N/I	Long bone	1	2
A243/07	August	2007	Nakuru	Domestic	Chicken	Long bone,spleen	2	3	500	33	33	1	N/I	N/I	Long bone,Spleen	1	2
A240/07	August	2007	Kericho	Domestic	Chicken	Long bone	2	3	0	12	12	2	Whitish diarrhoea,	N/I	Long bone	1	2
A241/07	August	2007	Homabay	Domestic	Chicken	Long bone	1	3	100	8	6	1	Greenish Diarrhoea,dullness,Inappetance	3	Long bone	1	2
A242/07	August	2007	Kericho	Domestic	Chicken	Long bone	2	3	200	0	12	1	Dullness	3	Long bone	1	2
A245/07	August	2007	Nakuru	Domestic	Chicken	Long bone,Spleen	2	3	0	0	0	5	Greenish Diarrhoea	N/I	Long bone,spleen	1	2
A244/07	August	2007	Nakuru	Domestic	Chicken	Long bone	1	3	45	16	6	4	Diarrhoea	N/I	Long bone	1	2
A239/07	August	2007	Kericho	Domestic	Chicken	Long bone	1	3	0	0	0	5	N/I	N/I	Long bone	1	2
A222/07	August	2007	Nakuru	Domestic	Chicken	Serum	4	3	25	5	11	2	Sudden death	N/I	Serum	5	1
A225/07	August	2007	Kiambu	Domestic	Chicken	Carcass	1	1	230	5	1	1	Dull	2	Long bone	1	1
A223/07	August	2007	Baringo	Domestic	Chicken	Long bone,Cloacal swab,tracheal swab,Spleen,heart	7	3	500	450	400	1	N/I	N/I	Long bone,Cloacal swab,tracheal swab,Spleen,heart	1	2
A221/07	August	2007	Nakuru	Domestic	Chicken	Long bone,Tracheal swab,cloacal swab	5	3	25	5	11	2	Sudden death	0	Long bone,Tracheal swab,cloacal swab	1	2
A252/07	August	2007	Machakos	Domestic	Chicken	Carcass	5	1	5500	2000	20	1	Coughing,yellowish diarrhoea,dullness	7	Long bone,Spleen	1	2
A271/07	September	2007	Kiambu	Domestic	Chicken	Carcass	1	1	400	60	20	1	Whitish green diarrhoea,Snoring	7	Long bone,Liver	6	1
A255/07	September	2007	Kiambu	Domestic	Chicken	Live	1	1	600	500	60	1	Dull	14	Long bone	1	2
A280/07	September	2007	Uasin Gishu	Domestic	Chicken	Long bone	1	3	0	0	0	5	N/I	N/I	Long bone	1	2
A291/07	October	2007	Garissa	Domestic	Chicken	Carcass	2	5	5	0	2	2	Swollen head	N/I	Long bone, Trachea,intestines	1	2
A295/07	October	2007	Nyeri	Domestic	Chicken	Serum,Cloacal swab,tracheal swab,faecal sample	34	4	8	0	6	2	Dullness,Inappetance,Diarrhoea	60	Serum,Cloacal swab,tracheal swab,faecal sample	1	1
A307/07	October	2007	Nakuru	Domestic	Chicken	Organ	10	3	100	20	25	1	Diarrhoea,Swollen eyes	N/I	Long bone,Spleen,tracheal swab,cloacal swab	1	2
A332/07	November	2007	Kericho	Domestic	Chicken	Long bone	2	3	40	0	26	2	Nervous sign,ruffled feathers,Greenish whitish diarrhoea	14	Long bone	1	2
A331/07	November	2007	Kericho	Domestic	Chicken	Long bone	1	3	62	62	26	2	Difficult in walking,Greenish diarrrhoea	21	Long bone	1	2
A321/07	November	2007	Nyeri	Domestic	Chicken	Long bone	1	3	0	0	0	5	N/I	N/I	Long bone	1	2
A339/07	November	2007	Machakos	Domestic	Chicken	Live	1	5	2	1	1	2	Drooping of wings,Greenish diarrhoea	N/I	Long bone	1	2
A16/08	January	2008	Kiambu	Domestic	Chicken	Live	1	1	1000	500	120	1	Greenish diarrhoea,Drowsy	150	Long bone	1	2
A05/08	January	2008	Nairobi	Domestic	Chicken	Carcass	1	2	52	50	48	4	Diarrhoea,nervous signs	7	Intestine,Trachea ,Lungs	2	2
A18/08	February	2008	Nairobi	Domestic	Chicken	Carcass	2	1	30	19	11	2	Coughing,lack of appetite,Yellowish diarrhoea	180	Long bone	1	2
A20/08	February	2008	Machakos	Domestic	Chicken	Carcass	2	5	230	50	30	1	Inappetance	4	Long bone,spleen	1	2
A32/08	February	2008	Kiambu	Domestic	Chicken	Carcass	2	1	1600	40	50	1	Whitish diarrhoea,inappetance	2	Long bone	2	2
A39/08	March	2008	Kiambu	Domestic	Chicken	Carcass	1	1	400	0	120	1	Greenish diarrhoea,Dullness,Torticolis,Inappetance	14	Observation	4	1
A58/08	March	2008	Nakuru	Domestic	Chicken	Cloacal and tracheal swabs	2	4	0	0	0	2	Blue colouration of combs	21	Cloacal swab and tracheal swab	1	1
A40/08	March	2008	Kiambu	Domestic	Chicken	Carcass	3	1	0	0	0	5	N/I	N/I	Long bone,liver	1	2
A41/08	March	2008	Kiambu	Domestic	Chicken	Carcass	3	1	3000	50	20	1	Whitish diarrhoea,Paralysis	30	Long bone	2	2
A46/08	March	2008	Nairobi	Domestic	Chicken	Carcass	2	1	600	116	96	1	Dullness,inappetance	14	Long bone	3	2
A62/08	April	2008	Garissa	Domestic	Chicken	Carcass	3	3	11	8	8	2	Sudden death	0	Liver,intestine	1	1
A80/08	April	2008	Baringo	Domestic	Chicken	Long bone,Cloacal swab	20	4	0	0	0	5	N/I	N/I	Long bone,Cloacal swab	1	1
A105/08	May	2008	Kiambu	Domestic	Chicken	Carcass	6	1	0	0	0	5	N/I	N/I	Observation	4	1
A89/08	May	2008	Kericho	Domestic	Chicken	Carcass	1	1	0	0	0	5	N/I	N/I	Long bone	1	2
A102/08	May	2008	Kiambu	Domestic	Chicken	Carcass	1	1	500	8	28	1	Yellowish bloody diarrhoea,Inappetance	5	Long bone,intestine,spleen	1	2
A115/08	June	2008	Kiambu	Domestic	Chicken	Live	2	1	100	75	25	1	Yellowish diarrhoea,Inappetance,Weak	7	Long bone,spleen,intestine	1	1
A135/08	June	2008	Nakuru	Domestic	Chicken	Long bone	1	3	9	0	0	2	Yellowish diarrhoea,Respiratory distress	0	Long bone	1	1
A137/08	June	2008	Nakuru	Domestic	Chicken	Long bone	1	3	500	250	100	1	Snoring,Diarrhoea,Respiratory distress	14	Long bone	1	2
A173/08	July	2008	Kiambu	Domestic	Chicken	Live	1	1	1300	50	44	1	Snoring	30	Long bone	1	2
A177/08	August	2008	Kiambu	Domestic	Chicken	Carcass	2	1	1000	20	800	1	Torticolis,Diarrhoea,Inappetance,Dullness	30	Long bone	1	2
A108/08	August	2008	Nakuru	Domestic	Chicken	Long bone,Spleen	2	3	560	14	13	1	Weak,diarrhoea	6	Long bone,Spleen	1	2
A191/08	August	2008	Nakuru	Domestic	Chicken	Long bone	1	3	40	10	5	2	Gasping,Blindness,swollen eyes	2	Long bone	1	2
A192/08	August	2008	Nakuru	Domestic	Chicken	Long bone,Spleen,Liver	3	3	300	150	100	2	Lethargy	N/I	Long bone,Spleen,Liver	1	2
A06/09	January	2009	Kiambu	Domestic	Chicken	Carcass	3	1	5000	20	100	1	Inappetance,coughing	14	Long bone	1	1
A49/09	February	2009	Kericho	Domestic	Chicken	Long bone	1	3	14	1	1	2	Sudden death	0	Long bone	1	2
A25/09	February	2009	Nakuru	Domestic	Chicken	Carcass	4	4	1000	830	823	1	Greenish diarroea,Sneezing,Dullness	9	Cloacal swab,tracheal swab,Long bone	1	1
A43/09	March	2009	Nakuru	Domestic	Chicken	Long bone	1	3	150	78	78	1	Gasping,Diarrhoea	14	Long bone	1	2
A108/09	May	2009	Nakuru	Domestic	Chicken	Long bone,spleen,Liver	1	3	25	25	5	4	Yellowish diarrhoea,inappetance	3	Long bone,spleen,Liver	1	2
A107/09	May	2009	Nakuru	Domestic	Chicken	Long bone	1	3	50	11	39	4	Weak,diarrhoea,Snoring	5	Long bone	1	2
A109/09	May	2009	Nakuru	Domestic	Chicken	Long bone	1	3	25	23	20	2	Dullness,watery diarrhoea,Paralysis of the legs	6	Long bone	1	2
A148/09	July	2009	Kiambu	Domestic	Chicken	Carcass	3	2	1000	300	30	1	Sneezing,ruffled feathers	14	Long bone	1	2
A205/09	September	2009	Kiambu	Domestic	Chicken	Live	1	2	2000	20	18	1	Whitish,greenish diarrhoea,Respiratory distress	3	Long bone	1	2
A246/09	November	2009	Nakuru	Domestic	Chicken	Long bone	1	3	1000	10	10	1	Torticolis and lameness	14	Long bone	1	2
A10/10	January	2010	Nairobi	Domestic	Chicken	Carcass	1	1	700	10	17	1	Whitish Yellow diarrhoea,Dullness	14	Observation	4	1
A04/10	January	2010	Kiambu	Domestic	Chicken	Carcass	1	1	38	10	4	4	Greenish diarrhoea,Dullness	5	Cloacal swab	2	2
A36/10	February	2010	Nakuru	Domestic	Chicken	Trachea,lungs	2	3	38	14	8	4	Respiratory distress,inappetance	0	Trachea,lungs	1	2
A56/10	March	2010	Nakuru	Domestic	Chicken	Long bone	1	3	30	3	10	2	Whitish greenish Diarrhoea,Respiratory distress,Dullness		Long bone	3	1
A59/10	March	2010	Nakuru	Domestic	Chicken	Long bone	1	3	30	1	1	2	Sudden Death	1	Long bone	1	2
A57/10	March	2010	Nakuru	Domestic	Chicken	Long bone	1	1	3	1	1	2	Sudden Death	1	Long bone	3	2
A70/10	April	2010	Kiambu	Domestic	Chicken	Live	2	1	200	5	8	1	Yellowish whitish diarrhoea,Inappetance	14	Long bone	3	1
A88/10	April	2010	Nakuru	Domestic	Chicken	Long bone	1	1	160	0	1	1	whitish diarrhoea	3	Long bone	1	2
A166/10	May	2010	Kericho	Domestic	Chicken	Long bone	1	3	10	3	2	2	Diarrhoea,Paralysis of legs	3	Long bone	3	1
A139/10	May	2010	Nakuru	Domestic	Chicken	Long bone	1	3	700	100	104	1	Dropping wings,off feed,Diarrhoea	60	Long bone	1	2
A114/10	May	2010	Nairobi	Domestic	Chicken	Cloacal swab,tracheal swab	2	1	0	0	0	5	N/I	N/I	Cloacal swab,tracheal swab	3	2
A97/10	May	2010	Nairobi	Domestic	Chicken	Carcass	2	1	1000	0	7	1	Dullness	1	Long bone	1	2
A148/10	June	2010	Baringo	Domestic	Chicken	Long bone	1	3	130	60	55	1	Diarrhoea,Dullness	60	Long bone	3	1
A138/10	June	2010	Kericho	Domestic	Chicken	Long bone,Intestine,Heart	6	3	0	0	0	5	N/I	N/I	Long bone,Intestine,Heart	3	2
A184/10	July	2010	Nairobi	Domestic	Chicken	Carcass	4	1	14	14	10	2	Yellowish diarrhoea,Inappetance	7	Long bone	3	1
A174/10	July	2010	Nakuru	Domestic	Chicken	Long bone	1	3	100	100	3	1	Inappetance,droppping of feathers	2	Long bone	3	2
A213/10	August	2010	Kericho	Domestic	Chicken	Organs	9	3	31	12	12	2	N/I	N/I	Liver,Long bone,Spleen,Trachea,Intestinal content,Heart,Pancrease,Kidney,Lung,Brain	1	1
A212/10	August	2010	Kericho	Domestic	Chicken	Organs	17	3	100	60	60	1	Yellowish Diarrhoea,Drooping wings,Inappetance,Weak	4	Liver,Long bone,Spleen,Trachea,Intestinal content,Heart,Pancrease,Kidney,Lung,Brain	1	1
A211/10	August	2010	Kericho	Domestic	Chicken	Organs	54	3	80	1	1	4	Haemorrhages on wattles	1	Liver,Long bone,Spleen,Trachea,Intestinal content,Heart,Pancrease,Kidney,Lung,Brain	1	1
A210/10	August	2010	Kericho	Domestic	Chicken	Long bone,Spleen	2	3	150	25	23	1	Greenish diarrhoea,Ruffled Feathers,Whizing,Dullness	N/I	Long bone,Spleen	1	1
A200/10	August	2010	Baringo	Domestic	Chicken	Long bone	1	3	400	90	40	1	Inappetance,coughing,nasal discharge,Dull,Weak	14	Long bone	1	1
A194/10	August	2010	Nairobi	Domestic	Chicken	Long bone	1	1	5	5	4	2	Diarrhoea, Inappetance	N/I	Long bone	1	1
A188/10	August	2010	Kiambu	Domestic	Chicken	Carcass	2	1	250	200	150	1	Whitish Diarrhoea,Inappetance,Dullness	5	Long bone	3	1
A187/10	August	2010	Nairobi	Domestic	Chicken	Carcass	1	1	10	1	2	2	Diarrhoea,Inappetance,Drowsy	N/I	Cloacal swab,trachea	3	1
A203/10	August	2010	Nakuru	Domestic	Chicken	Long bone	1	3	1500	90	75	1	N/I	14	Long bone	6	2
A202/10	August	2010	Nakuru	Domestic	Chicken	Long bone	1	3	40	1	1	2	Gasping	1	Long bone	6	2
A241/10	September	2010	Nakuru	Domestic	Chicken	Long bone	2	1	30	10	5	2	Coughing,Sneezing,Salivation	N/I	Long bone	3	1
A238/10	September	2010	Nairobi	Domestic	Chicken	Carcass	1	1	150	0	2	1	Dizziness,inappetance	7	Long bone	3	1
A232/10	September	2010	Nakuru	Domestic	Chicken	Long bone,Spleen	2	3	1500	2	2	1	Sudden Death	0	Spleen,long bone	1	1
A209/10	September	2010	Kericho	Domestic	Chicken	Organs	4	3	3	1	1	2	Sudden death	N/I	Long bone,trachea,pancrease,intestines	1	2
A231/10	September	2010	Nakuru	Domestic	Chicken	Long bone	1	3	200	40	90	1	Diarrhoea,Dropping of wings	7	Long bone	1	2
A271/10	October	2010	Nairobi	Domestic	Chicken	Carcass	2	1	270	25	16	1	Greenish Diarrhoea,opacity eyes,Dropping head	7	Long bone	3	1
A270/10	October	2010	Kiambu	Domestic	Chicken	Carcass	2	1	340	2	1	1	Yellowish Diarrhoea	1	Long bone	3	1
A268/10	October	2010	Nairobi	Domestic	Chicken	Live	3	1	80	20	8	4	Dullness,Shivering,Inappetance	7	Long bone	3	1
A264/10	October	2010	Nairobi	Domestic	Chicken	Carcass	3	1	15000	0	120	1	Whitish Diarrhoea,Drooping wings,Dullness	2	Long bone	3	1
A252/10	October	2010	Kericho	Domestic	Chicken	Organs	10	3	64	5	2	2	Whitish Diarrhoea,Nervous sign	2	Liver,Long bone,Spleen,Trachea,Intestinal content,Heart,Pancrease,Kidney,Lung,Brain	3	1
A251/10	October	2010	Kericho	Domestic	Chicken	Organs	18	3	0	0	0	5	N/I	N/I	Liver,Long bone,Spleen,Trachea,Intestinal content,Heart,Pancrease,Kidney,Lung,Brain	3	1
A250/10	October	2010	Kericho	Domestic	Chicken	Organs	11	3	50	21	11	4	Sudden Death	0	Liver,Long bone,Spleen,Trachea,Intestinal content,Heart,Pancrease,Kidney,Lung,Brain	3	1
A290/10	November	2010	Narok	Domestic	Chicken	Carcass	1	5	50	10	15	4	Coughing,Greenish,White Diarrhoea	N/I	Long bone	3	1
A279/10	November	2010	Kericho	Domestic	Chicken	Organs	10	3	55	6	3	4	N/I	N/I	Liver,Long bone,Spleen,Trachea,Intestinal content,Heart,Pancrease,Kidney,Lung,Brain	3	2
A280/10	November	2010	Kericho	Domestic	Chicken	Long bone	1	3	43	0	30	4	N/I	21	Long bone	3	2
A315/10	December	2010	Kiambu	Domestic	Chicken	Live	1	1	380	10	80	1	Torticolis,Inappetance	30	Long bone	3	1
A111/11	March	2011	Kiambu	Domestic	Chicken	Live	2	1	500	5	200	1	Coughing.Dullness,Snoring,Inappetance	30	Long bone	1	2
A135/11	April	2011	Kajiado	Domestic	Chicken	Carcass	2	5	44	7	7	1	Dullness,Respiratory distress,Noisy breathing	N/I	Observation	4	1
A117/11	April	2011	Kericho	Domestic	Chicken	Organs	11	3	0	0	0	5	N/I	N/I	Long bone,Liver,spleen,intestine,trachea,Pancrease,brain,kidney	1	2
A118/11	April	2011	Kericho	Domestic	Chicken	Long bone	1	3	0	0	0	5	N/I	N/I	Long bone	1	2
A132/11	April	2011	Muranga	Domestic	Chicken	Live	1	1	500	80	70	1	Paralysis	7	Long bone	1	2
A115/11	April	2011	Kericho	Domestic	Chicken	Organs	10	3	200	0	0	5	N/I	0	Liver,Long bone,Spleen,Trachea,Intestinal content,Heart,Pancrease,Kidney,Lung,Brain	1	2
A116/11	April	2011	Kericho	Domestic	Chicken	Organs	10	3	0	0	0	5	N/I	N/I	Liver,Long bone,Spleen,Trachea,Intestinal content,Heart,Pancrease,Kidney,Lung,Brain	1	2
A184/11	May	2011	Kericho	Domestic	Chicken	Organs	10	3	80	35	35	1	Dullish yellowish diarrhoea	2	Liver,Long bone,Spleen,Trachea,Intestinal content,Heart,Pancrease,Kidney,Lung,Brain	1	1
A182/11	May	2011	Kericho	Domestic	Chicken	Long bone	1	3	1	1	1	2	Found dead	N/I	Long bone	1	1
A179/11	May	2011	Kiambu	Domestic	Chicken	Carcass	1	1	1800	850	550	1	Respiratory distress,inappetance	1	Long bone	1	1
A170/11	May	2011	Kiambu	Domestic	Chicken	Carcass	2	1	5000	0	200	1	Inappetance,Weakness	28	Long bone	1	1
A161/11	May	2011	Kiambu	Domestic	Chicken	Live	1	1	550	20	15	1	Yellowish whitish diarrhoea	7	Long bone	1	1
A157/11	May	2011	Kiambu	Domestic	Chicken	Carcass	1	1	400	35	30	1	Whitish diarrhoea	30	Long bone	1	1
A214/11	June	2011	Nairobi	Domestic	Chicken	Carcass	2	1	95	15	5	1	Diarrhoea,Paralysis of legs,Drooling,coughing	7	Long bone	1	2
A213/11	June	2011	Nairobi	Domestic	Chicken	Live	1	1	40	40	10	2	Greenish diarrhoea,Inappetance,Paralysis	1	Long bone	1	2
A201/11	June	2011	Nakuru	Domestic	Chicken	Trachea	1	3	30	6	3	2	Greenish Whitish diarrhoea,Discharge from nostril	N/I	Trachea	1	1
A200/11	June	2011	Nakuru	Domestic	Chicken	Trachea	1	3	400	10	10	1	N/I	N/I	Trachea	1	1
A102/11	June	2011	Kericho	Domestic	Chicken	Organs	10	3	102	75	75	1	Torticollis,Whitish iarrhoea,inappetance	7	Liver,Long bone,Spleen,Trachea,Intestinal content,Heart,Pancrease,Kidney,Lung,Brain	1	1
A242/11	July	2011	Nakuru	Domestic	Chicken	Long bone,Trachea	2	3	25	25	25	2	Sudden Death	N/I	Long bone,Trachea	1	2
A280/11	August	2011	Kericho	Domestic	Chicken	Organs	9	3	0	0	0	5	N/I	N/I	Liver,Long bone,Spleen,Trachea,Intestinal ,Heart,Pancrease,Kidney,Lung	1	1
A279/11	August	2011	Kericho	Domestic	Chicken	Organs	10	3	305	8	4	1	N/I	N/I	Liver,Long bone,Spleen,Trachea,Intestinal ,Heart,Pancrease,Kidney,Lung	1	1
A324/11	September	2011	Kiambu	Domestic	Chicken	Organs	2	4	400	0	15	1	Watery diarrhoea,snoring	1	Liver,Lung	1	1
A331/11	September	2011	Nairobi	Domestic	Chicken	Nasal swab	1	1	0	0	0	2	Bloody diarrhoea,swollen eyes	N/I	Nasal swab	1	1
A341/11	September	2011	Nakuru	Domestic	Chicken	Trachea	1	3	70	70	50	4	Greenish whitish diarrhoea	7	Trachea	1	1
A346/11	September	2011	Nakuru	Domestic	Chicken	Trachea	1	3	15	6	4	2	Sudden death	N/I	Trachea	1	2
A344/11	September	2011	Nakuru	Domestic	Chicken	Trachea	1	3	0	0	0	5	N/I	N/I	Trachea	1	2
A330/11	September	2011	Kiambu	Domestic	Chicken	Carcass	1	1	300	150	70	1	Whitish diarrhoea,inappetance	60	Nasal swab	1	1
A329/11	September	2011	Nairobi	Domestic	Chicken	Carcass	1	1	0	0	0	5	N/I	N/I	Long bone	1	2
A327/11	September	2011	Kiambu	Domestic	Chicken	Carcass	1	1	0	0	0	5	N/I	N/I	Nasal swab	1	2
A326/11	September	2011	Kiambu	Domestic	Chicken	Carcass	1	1	500	20	200	1	Yellowish diarrhoea,inappetance	90	Nasal swab	1	1
A370/11	October	2011	Machakos	Domestic	Chicken	Carcass	2	1	400	60	57	1	Swelling of the eyes,Diarrhoea	7	Long bone	1	1
A359/11	October	2011	Busia	Domestic	Chicken	Long bone	1	5	200	175	15	5	N/I	N/I	Long bone	1	2
A391/11	November	2011	Nakuru	Domestic	Chicken	Trachea	1	3	40	0	0	2	Whitish Diarrhoea	0	Trachea	1	2
A15/12	January	2012	Kiambu	Domestic	Chicken	Live	1	1	400	18	9	1	General Paralysis,Dullness	3	Cloacal swab	2	2
A19/12	January	2012	Nakuru	Domestic	Chicken	Carcass	1	3	200	34	14	1	Whitish Diarrhoea,Dull,discharge from the mouth	4	Long bone	1	2
A23/12	January	2012	Uasin Gishu	Domestic	Chicken	Long bone	1	3	0	0	0	5	N/I	0	Long bone	1	1
A31/12	February	2012	Kericho	Domestic	Chicken	Long bone	2	3	0	0	0	5	N/I	0	Long bone	1	2
A33/12	February	2012	Kericho	Domestic	Chicken	Long bone	1	3	500	0	6	1	N/I	0	Long bone	1	2
A34/12	February	2012	Kericho	Domestic	Chicken	Long bone	1	3	155	0	2	1	N/I	0	Long bone	1	2
A37/12	February	2012	Kericho	Domestic	Chicken	Long bone	1	3	100	1	1	1	N/I	0	Long bone	1	1
A38/12	February	2012	Kericho	Domestic	Chicken	Long bone	2	3	50	2	2	4	N/I	0	Long bone	1	1
A43/12	February	2012	Kiambu	Domestic	Chicken	Carcass	2	1	150	30	17	1	Greenish Diarrhoea,Snoring,Swollen eyes,General weakness	7	Long bone	1	1
A46/12	February	2012	Nakuru	Domestic	Chicken	Long bone	1	3	150	50	30	1	Diarhhoea,Disharge from the mouth	10	Long bone	1	2
A32/12	February	2012	Kericho	Domestic	Chicken	Long bone	2	3	0	0	0	5	N/I	0	Long bone	3	2
A63/12	March	2012	Kericho	Domestic	Chicken	Long bone	1	3	0	0	0	5	N/I	N/I	Long bone	3	2
A77/12	April	2012	Nakuru	Domestic	Chicken	Long bone	1	3	100	10	3	1	Yellowish diarrhoea,Inappetance	N/I	Long bone	3	1
A78/12	April	2012	Nakuru	Domestic	Chicken	Long bone	1	3	250	0	74	1	Respiratory distress,Discharge from the mouth	N/I	Long bone	3	1
A79/12	April	2012	Nakuru	Domestic	Chicken	Long bone	1	3	20	12	5	4	Sluggish,Recumbency	2	Long bone	3	2
A122/12	May	2012	Nairobi	Domestic	Chicken	Carcass	1	2	40	0	7	4	Sudden death	30	Long bone	3	2
A120/12	May	2012	Nakuru	Domestic	Chicken	Long bone	2	3	0	0	0	5	N/I	N/I	Long bone	3	2
A121/12	May	2012	Nakuru	Domestic	Chicken	Carcass	1	3	63	0	1	4	Sudden Death	N/I	Long bone	3	2
A90/12	May	2012	Uasin Gishu	Domestic	Chicken	Long bone	2	3	100	60	10	1	Drowsy,weak,Anorexic	N/I	Long bone	3	2
A51/12	May	2012	Kilifi	Domestic	Chicken	Long bone,spleen,pharyngeal swab	3	3	500	440	440	1	Whitish Diarrhoea,Nervous sign	7	Long bone,spleen,pharyngeal swab	3	2
A109/12	May	2012	Kiambu	Domestic	Chicken	Carcass	2	1	1800	200	45	1	Dullness,Dropping of the wings,Loss of weight	14	Long bone	1	2
A104/12	May	2012	Kericho	Domestic	Chicken	Long bone	2	3	0	0	0	5	N/I	N/I	Long bone	3	1
A101/12	May	2012	Kericho	Domestic	Chicken	Long bone	1	3	200	100	53	1	Lameness,torticolis,General weakness	N/I	Long bone	3	2
A103/12	May	2012	Kericho	Domestic	Chicken	Long bone	2	3	0	0	0	5	N/I	N/I	Long bone	3	1
A115/12	May	2012	Tana River	Domestic	Chicken	Long bone	2	3	105	34	21	1	Ruffled feathers,General weakness,Yellow green diarrhoea,gasping	N/I	Long bone	3	2
A138/12	June	2012	Meru	Domestic	Chicken	Carcass	1	5	40	40	22	4	Dullness,Diarrhoea	14	long bone	1	2
A160/12	July	2012	Uasin Gishu	Domestic	Chicken	Long bone	1	3	120	10	10	1	Whitish Greenish Diarrhoea,Nasal discharge,gasping,Inappetance	14	Long bone	1	2
A161/12	July	2012	Uasin Gishu	Domestic	Chicken	Long bone	1	3	133	0	13	1	Yellowish diarrhoea	N/I	Long bone	1	1
A162/12	July	2012	Nakuru	Domestic	Chicken	Long bone	1	3	300	0	10	1	Respiratory distress,High mortality	14	Long bone	1	2
A173/12	July	2012	Kericho	Domestic	Chicken	Organs	9	3	0	0	0	5	N/I	N/I	Liver,Long bone,Spleen,Trachea,Intestinal content,Heart,Pancrease,Kidney,Lung	3	2
A179/12	July	2012	Kericho	Domestic	Chicken	Long bone	2	3	955	60	60	1	N/I	N/I	Long bone	1	2
A197/12	August	2012	Kilifi	Domestic	Chicken	Live	2	3	40	15	15	2	Nasal discharge,Laboured breathing,Greenish diarrhoea, swollen head	14	Long bone,Spleen	1	1
A185/12	August	2012	Embu	Domestic	Chicken	Organs	4	2	0	0	0	1	Greenish Diarrhoea	N/I	Spleen,Trachea,Cloacal swab, Oropharyngeal	1	2
A188/12	August	2012	Kiambu	Domestic	Chicken	Carcass	6	1	11000	0	594	1	Dullness and unable to move,greenish diarrhoea	14	Cloacal swab	3	2
A224/12	September	2012	Nairobi	Domestic	Chicken	Carcass	1	1	500	20	30	1	Greenish Diarrhoea,Inappetance,Snoring	7	Long bone	1	2
A217/12	September	2012	Nairobi	Domestic	Chicken	Live	1	1	16	7	5	2	Whitish diarrhoea,Swollen eyes	N/I	Long bone	1	1
A240/12	October	2012	Nakuru	Domestic	Chicken	Long bone	1	3	15	12	10	2	Yellowish whitish diarrhoea,Gasping	7	Long bone	3	1
A242/12	October	2012	Nakuru	Domestic	Chicken	Long bone	1	3	0	0	0	5	General body weakness,Coughing and sneezing	N/I	Long bone	1	2
A230/12	October	2012	Kiambu	Domestic	Chicken	Carcass	1	5	50	3	3	4	Found dead	N/I	Long bone	1	1
A231/12	October	2012	Nairobi	Domestic	Chicken	Live	6	5	0	0	0	1	Greenish Diarrhoea,Inappetance	5	Spleen,intestines,Liver	1	1
A249/12	October	2012	Kiambu	Domestic	Chicken	Carcass	2	1	1000	20	30	1	Dull,inappetance,Yellowish whitish diarrhoea	4	Cloacal swab	2	1
A253/12	November	2012	Kiambu	Domestic	Chicken	Carcass	1	1	280	252	28	1	Weight loss and paralysis of the legs	30	Long bone	3	1
A255/12	November	2012	Kiambu	Domestic	Chicken	Carcass	1	1	320	55	50	1	Weight loss ,inappetance	30	Long bone	3	1
A265/12	November	2012	Nakuru	Domestic	Chicken	Long bone	1	3	700	15	15	1	Sudden death	30	Long bone	3	1
A271/12	December	2012	Kericho	Domestic	Chicken	Long bone	1	3	100	25	9	1	N/I	N/I	Long bone	3	2
A273/12	December	2012	Kericho	Domestic	Chicken	Long bone	1	3	0	0	0	5	N/I	N/I	Long bone	3	2
A273/12	December	2012	Kiambu	Domestic	Chicken	Carcass	1	1	173	25	10	1	Drooping wings,Weakness and then death	3	Cloacal swab	2	1
A10/13	January	2013	Kiambu	Domestic	Chicken	Carcass	2	1	238	0	22	1	Inappetance	5	Long bone	3	2
A12/13	January	2013	Kericho	Domestic	Chicken	Organs	5	3	390	4	3	1	Sudden death	0	Liver,Long bone,Spleen,Trachea,heart	3	2
A56/13	April	2013	Kiambu	Domestic	Chicken	Live	1	1	60	35	6	2	Diarrhoea,Weak limbs,Respiratory distress,Inappetance	5	Observation	4	1
A189/13	July	2013	Nairobi	Domestic	Chicken	Carcass	1	1	70	70	6	4	General weakness	4	Observation	4	1
A113/13	July	2013	Kiambu	Domestic	Chicken	Carcass	1	1	350	40	300	1	Diarrhoea,Inappetance	7	Observation	4	1
A164/13	September	2013	Kiambu	Domestic	Chicken	Carcass	2	1	3000	100	100	1	Paralysis of the legs,Swollen eyes,Whitish diarrhoea	5	Observation	4	1
A177/13	October	2013	Kajiado	Domestic	Chicken	Live	2	1	720	0	15	1	Dullness,snoring,yellowish diarrhoea	N/I	Observation	4	1
A176/13	October	2013	Kiambu	Domestic	Chicken	Live	2	1	600	40	40	1	Dullness,Ruffled feathers,Inappetance	14	Observation	4	1
A169/13	October	2013	Kiambu	Domestic	Chicken	Carcass	1	1	200	200	13	1	Greenish diarrhoea,Tracheal rales,reduced production	7	Observation	4	1
A49/14	February	2014	Nairobi	Domestic	Chicken	Carcass	1	1	300	100	10	1	Snoring	3	Observation	4	1
A30/14	March	2014	Nairobi	Domestic	Chicken	Live	1	2	60	0	12	2	Greenish diarrhoea,Weakness	2	Observation	4	1
A108/14	June	2014	Nairobi	Domestic	Chicken	Live	1	1	13	74	153	1	Whitish Diarrhoea	60	Observation	4	1
A08/15	January	2015	Nairobi	Domestic	Chicken	Carcass	1	1	25	18	15	4	Respiratory distress,Weakness,Whitish diarrhoea	3	Observation	4	1
A32/15	March	2015	Nakuru	Domestic	Chicken	Long bone	1	3	15	1	1	4	Swollen neck and eyes	7	Long bone	3	2
A33/15	March	2015	Nakuru	Domestic	Chicken	Long bone	1	3	25	3	6	4	Dullness and Inappetance	14	Long bone	3	2
A53/15	March	2015	Kiambu	Domestic	Chicken	Live	2	1	500	30	20	1	Greenish diarrhoea,Inappetance,Wheezing sound	N/I	Observation	4	1
A124/15	June	2015	Nairobi	Domestic	Chicken	Live	2	1	505	425	80	1	Bloody diarrhoea,dull,whitish diarrhoea,stiff neck,blindness,eye discharge	N/I	Observation	4	1
A127/15	July	2015	Bungoma	Domestic	Chicken	Serum	57	3	57	0	0	5	0	0	Serum	5	1
A179/15	August	2015	Kericho	Domestic	Chicken	Long bone,liver,spleen,trachea,intestinal loop,heart,lungs	14	3	27	3	7	4	Gasping,Dysponaea,mucoids naso buccal discharge,drooping head,torticollis,black diarrhoea	5	Long bone	3	2
A204/15	September	2015	Nakuru	Domestic	Chicken	Long bone	1	3	0	0	0	5	0	0	Long Bone	3	2
A251/15	November	2015	Kiambu	Domestic	Chicken	Live	1	1	300	7	3	1	Diarhhoea,dizziness,cesation of laying	4	Observation	4	1
A241/15	November	2015	Kajiado	Domestic	Chicken	Live	2	1	3000	400	100	1	Whitish Diarrhoea	4	Long bone,trachea	3	1

## Sheet: Filtered Data (n=332)
Table S2: 332 cases selected from the case records for further analyses based on the completeness of the available details. Only samples with full records were used.
Case No.	Time of sample reception			Location of the farm (County)	Agro-ecological zone (AEZ)	Type of bird	Submitted materials	No. of submitted materials	Category of submitter	Flock size	Surviving birds with clinical signs (at reporting date)		Numbers of dead birds		Production system	Clinical signs	Duration of clinical signs before reporting (days)	Tested sample	Test done	Test results
	Year	Month	Season								Total No.	% of flock size	Total No.	% of flock size
A04/10	2010	Jan	Dry Season	Kiambu	Zone IV (Upper midlands)	Chicken	Carcass	1	Owner	38	10	26.3158	4	10.5263	Caged System	Greenish diarrhoea,Dullness	5	Cloacal swab	PM & HA	Negative
A05/08	2008	Jan	Dry Season	Nairobi	Zone II (Upper highlands)	Chicken	Carcass	1	Private Vet	52	50	96.1538	48	92.3077	Caged System	Diarrhoea,nervous signs	7	Intestine,Trachea ,Lungs	PM & HA	Negative
A06/09	2009	Jan	Dry Season	Kiambu	Zone IV (Upper midlands)	Chicken	Carcass	3	Owner	5000	20	0.4	100	2	Intensive System	Inappetance,coughing	14	Long bone	PM & Egg isolation	Positive
A08/15	2015	Jan	Dry Season	Nairobi	Zone II (Upper highlands)	Chicken	Carcass	1	Owner	25	18	72	15	60	Caged System	Respiratory distress,Weakness,Whitish diarrhoea	3	Observation	PM	Positive
A10/10	2010	Jan	Dry Season	Nairobi	Zone II (Upper highlands)	Chicken	Carcass	1	Owner	700	10	1.42857	17	2.42857	Intensive System	Whitish Yellow diarrhoea,Dullness	14	Observation	PM	Positive
A10/13	2013	Jan	Dry Season	Kiambu	Zone IV (Upper midlands)	Chicken	Carcass	2	Owner	238	0	0	22	9.2437	Intensive System	Inappetance	5	Long bone	PM & RT-PCR	Negative
A100/06	2006	March	Long-rains Season	Nakuru	Zone III (Lower highlands)	Chicken	Carcass	1	RVIL	20	6	30	3	15	Intensive System	General weakness,Greenish Diarrhoea,Respiratory diseases	60	Long bone,Trachea	PM & Egg isolation	Positive
A101/12	2012	May	Long-rains Season	Kericho	Zone III (Lower highlands)	Chicken	Long bone	1	RVIL	200	100	50	53	26.5	Intensive System	Lameness,torticolis,General weakness	N/A	Long bone	RT-PCR	Negative
A102/08	2008	May	Long-rains Season	Kiambu	Zone IV (Upper midlands)	Chicken	Carcass	1	Owner	500	8	1.6	28	5.6	Intensive System	Yellowish bloody diarrhoea,Inappetance	5	Long bone,intestine,spleen	PM & Egg isolation	Negative
A102/11	2011	June	Cold Season	Kericho	Zone III (Lower highlands)	Chicken	Organs	10	RVIL	102	75	73.5294	75	73.5294	Intensive System	Torticollis,Whitish iarrhoea,inappetance	7	Liver,Long bone,Spleen,Trachea,Intestinal content,Heart,Pancrease,Kidney,Lung,Brain	Egg isolation	Positive
A106/06	2006	March	Long-rains Season	Kiambu	Zone IV (Upper midlands)	Chicken	Carcass	1	Owner	200	20	10	20	10	Intensive System	Snoring,Yellowish Diarrhoea,Locomotor ataxy	14	Long bone	PM & Egg isolation	Positive
A107/09	2009	May	Long-rains Season	Nakuru	Zone III (Lower highlands)	Chicken	Long bone	1	RVIL	50	11	22	39	78	Caged System	Weak,diarrhoea,Snoring	5	Long bone	Egg isolation	Negative
A108/06	2006	March	Long-rains Season	Kiambu	Zone IV (Upper midlands)	Chicken	Carcass	1	Private Vet	1100	950	86.3636	150	13.6364	Intensive System	Paralysis of one leg,Inappetance,Drowsy	30	Long bone, Trachea	PM & Egg isolation	Positive
A108/08	2008	Aug	Cold Season	Nakuru	Zone III (Lower highlands)	Chicken	Long bone,Spleen	2	RVIL	560	14	2.5	13	2.32143	Intensive System	Weak,diarrhoea	6	Long bone,Spleen	Egg isolation	Negative
A108/09	2009	May	Long-rains Season	Nakuru	Zone III (Lower highlands)	Chicken	Long bone,spleen,Liver	1	RVIL	25	25	100	5	20	Caged System	Yellowish diarrhoea,inappetance	3	Long bone,spleen,Liver	Egg isolation	Negative
A108/14	2014	June	Cold Season	Nairobi	Zone II (Upper highlands)	Chicken	Live	1	Owner	153	74	48.366	153	100	Intensive System	Whitish Diarrhoea	60	Observation	PM	Positive
A109/06	2006	March	Long-rains Season	Kiambu	Zone IV (Upper midlands)	Chicken	Carcass	1	Owner	30	3	10	1	3.33333	Intensive System	Ruffled feathers,Greenish Diarrhoea and discharge from nostrils	3	Long bone, Trachea	PM & Egg isolation	Positive
A109/09	2009	May	Long-rains Season	Nakuru	Zone III (Lower highlands)	Chicken	Long bone	1	RVIL	25	23	92	20	80	Free-range System	Dullness,watery diarrhoea,Paralysis of the legs	6	Long bone	Egg isolation	Negative
A109/12	2012	May	Long-rains Season	Kiambu	Zone IV (Upper midlands)	Chicken	Carcass	2	Owner	1800	200	11.1111	45	2.5	Intensive System	Dullness,Dropping of the wings,Loss of weight	14	Long bone	PM & Egg isolation	Negative
A111/11	2011	March	Long-rains Season	Kiambu	Zone IV (Upper midlands)	Chicken	Live	2	Owner	500	5	1	200	40	Intensive System	Coughing.Dullness,Snoring,Inappetance	30	Long bone	PM & Egg isolation	Negative
A113/13	2013	July	Cold Season	Kiambu	Zone IV (Upper midlands)	Chicken	Carcass	1	Owner	350	40	11.4286	300	85.7143	Intensive System	Diarrhoea,Inappetance	7	Observation	PM	Positive
A115/08	2008	June	Cold Season	Kiambu	Zone IV (Upper midlands)	Chicken	Live	2	Owner	100	75	75	25	25	Intensive System	Yellowish diarrhoea,Inappetance,Weak	7	Long bone,spleen,intestine	PM & Egg isolation	Positive
A115/11	2011	April	Long-rains Season	Kericho	Zone III (Lower highlands)	Chicken	Organs	10	RVIL	200	0	0	0	0	Unknown System	N/I	N/A	Liver,Long bone,Spleen,Trachea,Intestinal content,Heart,Pancrease,Kidney,Lung,Brain	Egg isolation	Negative
A115/12	2012	May	Long-rains Season	Tana River	Zone VI (Inner lowlands)	Chicken	Long bone	2	RVIL	105	34	32.381	21	20	Intensive System	Ruffled feathers,General weakness,Yellow green diarrhoea,gasping	N/A	Long bone	RT-PCR	Negative
A12/13	2013	Jan	Dry Season	Kericho	Zone III (Lower highlands)	Chicken	Organs	5	RVIL	390	4	1.02564	3	0.769231	Intensive System	Sudden death	0	Liver,Long bone,Spleen,Trachea,heart	RT-PCR	Negative
A121/06	2006	March	Long-rains Season	Kiambu	Zone IV (Upper midlands)	Goose	Carcass	1	DVO	8	1	12.5	1	12.5	Free-range System	Sudden death	2	Long bone, intestine,trachea	PM & Egg isolation	Negative
A121/12	2012	May	Long-rains Season	Nakuru	Zone III (Lower highlands)	Chicken	Carcass	1	RVIL	63	0	0	1	1.5873	Caged System	Sudden Death	N/A	Long bone	PM & RT-PCR	Negative
A122/12	2012	May	Long-rains Season	Nairobi	Zone II (Upper highlands)	Chicken	Carcass	1	Private Vet	40	0	0	7	17.5	Caged System	Sudden death	30	Long bone	PM & RT-PCR	Negative
A124/06	2006	March	Long-rains Season	Kiambu	Zone IV (Upper midlands)	Chicken	Carcass	1	Owner	200	20	10	20	10	Intensive System	Bloody diarrhoea,Drooping wings and eventual death	60	Long bone, Trachea,Heart,Liver	PM & Egg isolation	Negative
A124/15	2015	June	Cold Season	Nairobi	Zone II (Upper highlands)	Chicken	Live	2	Owner	505	425	84.1584	80	15.8416	Intensive System	Bloody diarrhoea,dull,whitish diarrhoea,stiff neck,blindness,eye discharge	N/A	Observation	PM	Positive
A126/06	2006	March	Long-rains Season	Kwale	Zone VII (Coastal lowlands)	Chicken	Organs	3	RVIL	100	100	100	5	5	Intensive System	Dullness,Inappetance,Diarrhoea	0	Long bone,Spleen	Egg isolation	Negative
A127/15	2015	July	Cold Season	Bungoma	Zone V (Lower midlands)	Chicken	Serum	57	RVIL	57	0	0	0	0	Unknown System	0	0	Serum	ELISA	Positive
A128/06	2006	March	Long-rains Season	Nairobi	Zone II (Upper highlands)	Chicken	Carcass	2	Owner	612	2	0.326797	20	3.26797	Intensive System	Paralysis of the legs, Ruffled feathers,Drowsiness and eventual death	7	Long bone	PM & Egg isolation	Positive
A130/05	2005	July	Cold Season	Nakuru	Zone III (Lower highlands)	Chicken	Long bone	1	RVIL	120	66	55	60	50	Intensive System	Nasal discharge	21	Long bone	Egg isolation	Negative
A131/07	2007	April	Long-rains Season	Nakuru	Zone III (Lower highlands)	Chicken	Long bone,Spleen	2	RVIL	3	1	33.3333	1	33.3333	Free-range System	Respiratory distress,paralysis	N/A	Long bone,Spleen	Egg isolation	Negative
A132/11	2011	April	Long-rains Season	Muranga	Zone IV (Upper midlands)	Chicken	Live	1	Owner	500	80	16	70	14	Intensive System	Paralysis	7	Long bone	PM & Egg isolation	Negative
A135/08	2008	June	Cold Season	Nakuru	Zone III (Lower highlands)	Chicken	Long bone	1	RVIL	9	0	0	0	0	Free-range System	Yellowish diarrhoea,Respiratory distress	0	Long bone	Egg isolation	Positive
A135/11	2011	April	Long-rains Season	Kajiado	Zone IV (Upper midlands)	Chicken	Carcass	2	DVO	44	7	15.9091	7	15.9091	Intensive System	Dullness,Respiratory distress,Noisy breathing	N/A	Observation	PM	Positive
A136/08	2006	June	Cold Season	Nairobi	Zone II (Upper highlands)	Chicken	Live	1	Owner	443	2	0.451467	1	0.225734	Intensive System	Paralysis of legs, inappetance	3	Long bone	PM & Egg isolation	Negative
A137/08	2008	June	Cold Season	Nakuru	Zone III (Lower highlands)	Chicken	Long bone	1	RVIL	500	250	50	100	20	Intensive System	Snoring,Diarrhoea,Respiratory distress	14	Long bone	Egg isolation	Negative
A138/12	2012	June	Cold Season	Meru	Zone III (Lower highlands)	Chicken	Carcass	1	DVO	40	40	100	22	55	Caged System	Dullness,Diarrhoea	14	long bone	PM & Egg isolation	Negative
A139/10	2010	May	Long-rains Season	Nakuru	Zone III (Lower highlands)	Chicken	Long bone	1	RVIL	700	100	14.2857	104	14.8571	Intensive System	Dropping wings,off feed,Diarrhoea	60	Long bone	Egg isolation	Negative
A140/05	2005	Aug	Cold Season	Kiambu	Zone IV (Upper midlands)	Chicken	Carcass	6	Owner	400	12	3	46	11.5	Free-range System	Paralysis of legs	4	Long bone,liver,spleen	PM & Egg isolation	Negative
A141/06	2006	March	Long-rains Season	Nairobi	Zone II (Upper highlands)	Chicken	Live	1	VEEU	12	12	100	3	25	Free-range System	Yellowish Diarrhoea,Inappetance,lethargy,sneezing	4	Long bone,Trachea	PM & Egg isolation	Positive
A142/06	2006	March	Long-rains Season	Nairobi	Zone II (Upper highlands)	Chicken	Carcass	2	DVO	18	6	33.3333	6	33.3333	Free-range System	Roughed feathers	2	Long bone,Trachea	PM & Egg isolation	Positive
A143/06	2006	March	Long-rains Season	Nairobi	Zone II (Upper highlands)	Chicken	Live	1	Owner	120	0	0	2	1.66667	Unknown System	N/I	2	Long bone,Trachea	PM & Egg isolation	Positive
A146/06	2006	March	Long-rains Season	Kwale	Zone VII (Coastal lowlands)	Chicken	Long bone,spleen,Liver	3	RVIL	20	1	5	1	5	Free-range System	Nasal and oral discharges	7	Long bone,spleen,Liver	Egg isolation	Negative
A147/06	2006	March	Long-rains Season	Kwale	Zone VII (Coastal lowlands)	Chicken	Long bone,Spleen	2	RVIL	100	50	50	30	30	Intensive System	Respiratory distress,Drowsiness,Snoring	3	Long bone,Spleen	Egg isolation	Positive
A148/09	2009	July	Cold Season	Kiambu	Zone IV (Upper midlands)	Chicken	Carcass	3	Private Vet	1000	300	30	30	3	Intensive System	Sneezing,ruffled feathers	14	Long bone	PM & Egg isolation	Negative
A148/10	2010	June	Cold Season	Baringo	Zone IV (Upper midlands)	Chicken	Long bone	1	RVIL	130	60	46.1538	55	42.3077	Intensive System	Diarrhoea,Dullness	60	Long bone	RT-PCR	Positive
A149/06	2006	March	Long-rains Season	Nairobi	Zone II (Upper highlands)	Chicken	Carcass	1	VEEU	40	3	7.5	1	2.5	Caged System	Weakness,Ruffled feathers,Stiffen legs,Inappetance	3	Long bone,Trachea, Spleen	PM & Egg isolation	Positive
A15/12	2012	Jan	Dry Season	Kiambu	Zone IV (Upper midlands)	Chicken	Live	1	Owner	400	18	4.5	9	2.25	Intensive System	General Paralysis,Dullness	3	Cloacal swab	PM & HA	Negative
A150/06	2006	March	Long-rains Season	Meru	Zone III (Lower highlands)	Chicken	Carcass	2	DVO	8	1	12.5	1	12.5	Free-range System	Circling	0	Long bone,Trachea	PM & Egg isolation	Positive
A151/05	2005	Aug	Cold Season	Nakuru	Zone III (Lower highlands)	Chicken	Long bone	1	RVIL	500	100	20	60	12	Intensive System	N/I	N/A	Long bone	Egg isolation	Negative
A151/06	2006	March	Long-rains Season	Nairobi	Zone II (Upper highlands)	Chicken	Carcass	1	Owner	30	10	33.3333	8	26.6667	Free-range System	N/I	7	Long bone,Trachea	PM & Egg isolation	Positive
A154/06	2006	March	Long-rains Season	Kajiado	Zone IV (Upper midlands)	Chicken	Carcass	1	Owner	30	2	6.66667	2	6.66667	Free-range System	Yellowish diarrhoea,Ruffled feathers	2	Long bone	PM & Egg isolation	Positive
A155/05	2005	Sept	Cold Season	Nairobi	Zone II (Upper highlands)	Chicken	Carcass	2	Owner	412	300	72.8155	65	15.7767	Intensive System	Weak	30	Long bone,spleen	PM & Egg isolation	Negative
A155/06	2006	March	Long-rains Season	Nairobi	Zone II (Upper highlands)	Chicken	Live	1	Owner	800	0	0	0	0	Intensive System	HPAI Surveillance	0	Long bone,Trachea,brain	PM & Egg isolation	Negative
A157/11	2011	May	Long-rains Season	Kiambu	Zone IV (Upper midlands)	Chicken	Carcass	1	Owner	400	35	8.75	30	7.5	Intensive System	Whitish diarrhoea	30	Long bone	PM & Egg isolation	Positive
A158/06	2006	March	Long-rains Season	Nakuru	Zone III (Lower highlands)	Chicken	Long bone	1	RVIL	50	5	10	3	6	Caged System	Inappetance,Ruffled feathers	0	Long bone	Egg isolation	Negative
A16/08	2008	Jan	Dry Season	Kiambu	Zone IV (Upper midlands)	Chicken	Live	1	Owner	1000	500	50	120	12	Intensive System	Greenish diarrhoea,Drowsy	150	Long bone	PM & Egg isolation	Negative
A160/06	2006	March	Long-rains Season	Nakuru	Zone III (Lower highlands)	Ducks	Carcass	1	RVIL	7	2	28.5714	2	28.5714	Free-range System	Sudden death	0	Long bone	PM & Egg isolation	Positive
A160/07	2007	May	Long-rains Season	Nakuru	Zone III (Lower highlands)	Chicken	Long bone	1	RVIL	50	4	8	4	8	Caged System	Dizziness,Salivation,Yellowish diarrhoea	N/A	Long bone	Egg isolation	Negative
A160/12	2012	July	Cold Season	Uasin Gishu	Zone III (Lower highlands)	Chicken	Long bone	1	RVIL	120	10	8.33333	10	8.33333	Intensive System	Whitish Greenish Diarrhoea,Nasal discharge,gasping,Inappetance	14	Long bone	Egg isolation	Negative
A161/11	2011	May	Long-rains Season	Kiambu	Zone IV (Upper midlands)	Chicken	Live	1	Owner	550	20	3.63636	15	2.72727	Intensive System	Yellowish whitish diarrhoea	7	Long bone	PM & Egg isolation	Positive
A161/12	2012	July	Cold Season	Uasin Gishu	Zone III (Lower highlands)	Chicken	Long bone	1	RVIL	133	0	0	13	9.77444	Intensive System	Yellowish diarrhoea	N/A	Long bone	Egg isolation	Positive
A162/12	2012	July	Cold Season	Nakuru	Zone III (Lower highlands)	Chicken	Long bone	1	RVIL	300	0	0	10	3.33333	Intensive System	Respiratory distress,High mortality	14	Long bone	Egg isolation	Negative
A163/05	2005	Sept	Cold Season	Nakuru	Zone III (Lower highlands)	Chicken	Long bone	1	RVIL	200	100	50	9	4.5	Intensive System	Greenish Diarrhoea,Mucoid discharge from the nostrils	N/A	Long bone	Egg isolation	Negative
A164/06	2006	March	Long-rains Season	Kiambu	Zone IV (Upper midlands)	Chicken	Carcass	2	Owner	800	0	0	100	12.5	Intensive System	Drowsiness	21	Long bone	PM & Egg isolation	Positive
A164/13	2013	Sept	Cold Season	Kiambu	Zone IV (Upper midlands)	Chicken	Carcass	2	Owner	3000	100	3.33333	100	3.33333	Intensive System	Paralysis of the legs,Swollen eyes,Whitish diarrhoea	5	Observation	PM	Positive
A166/07	2007	May	Long-rains Season	Nairobi	Zone II (Upper highlands)	Chicken	Carcass	2	Owner	700	100	14.2857	600	85.7143	Intensive System	Greenish Yellowish diarrhoea	10	Observation	PM	Positive
A166/10	2010	May	Long-rains Season	Kericho	Zone III (Lower highlands)	Chicken	Long bone	1	RVIL	10	3	30	2	20	Free-range System	Diarrhoea,Paralysis of legs	3	Long bone	RT-PCR	Positive
A169/05	2005	Sept	Cold Season	Kilifi	Zone VII (Coastal lowlands)	Chicken	Long bone,spleen	2	RVIL	450	40	8.88889	10	2.22222	Intensive System	Off feed,drowsy,gasping	5	Long bone,spleen	Egg isolation	Negative
A169/13	2013	Oct	Short-rains Season	Kiambu	Zone IV (Upper midlands)	Chicken	Carcass	1	Owner	200	200	100	13	6.5	Intensive System	Greenish diarrhoea,Tracheal rales,reduced production	7	Observation	PM	Positive
A170/05	2005	Sept	Cold Season	Uasin Gishu	Zone III (Lower highlands)	Chicken	Long bone,liver	2	RVIL	1200	40	3.33333	35	2.91667	Intensive System	N/I	N/A	Long bone,Liver	Egg isolation	Negative
A170/06	2006	March	Long-rains Season	Nairobi	Zone II (Upper highlands)	Chicken	Carcass	2	Owner	250	2	0.8	2	0.8	Intensive System	Sudden death	0	Long bone	PM & Egg isolation	Positive
A170/11	2011	May	Long-rains Season	Kiambu	Zone IV (Upper midlands)	Chicken	Carcass	2	Owner	5000	0	0	200	4	Intensive System	Inappetance,Weakness	28	Long bone	PM & Egg isolation	Positive
A171/05	2005	Sept	Cold Season	Uasin Gishu	Zone III (Lower highlands)	Chicken	Long bone,liver	2	RVIL	130	40	30.7692	23	17.6923	Intensive System	N/I	N/A	Long bone,Liver	Egg isolation	Negative
A171/07	2007	May	Long-rains Season	Kiambu	Zone IV (Upper midlands)	Chicken	Carcass	2	Owner	200	130	65	70	35	Intensive System	Greenish diarrhoea	4	Long bone,liver,spleen	PM & Egg isolation	Negative
A172/05	2005	Sept	Cold Season	Uasin Gishu	Zone III (Lower highlands)	Chicken	Long bone,Spleen	2	RVIL	100	0	0	2	2	Intensive System	Diarrhoea	7	Long bone,spleen	Egg isolation	Negative
A172/07	2007	June	Cold Season	Nairobi	Zone II (Upper highlands)	Chicken	Carcass	1	Owner	18	2	11.1111	2	11.1111	Free-range System	Whitish diarrhoea,Swolleh Head	7	Long bone, Trachea,intestines,brain	PM & Egg isolation	Negative
A173/08	2008	July	Cold Season	Kiambu	Zone IV (Upper midlands)	Chicken	Live	1	Owner	1300	50	3.84615	44	3.38462	Intensive System	Snoring	30	Long bone	PM & Egg isolation	Negative
A174/06	2006	March	Long-rains Season	Kiambu	Zone IV (Upper midlands)	Chicken	Carcass	5	VEEU	350	0	0	45	12.8571	Intensive System	Inappetance,Hunched back,ruffled feathers	7	Long bone,brain	PM & Egg isolation	Positive
A174/10	2010	July	Cold Season	Nakuru	Zone III (Lower highlands)	Chicken	Long bone	1	RVIL	100	100	100	3	3	Intensive System	Inappetance,droppping of feathers	2	Long bone	RT-PCR	Negative
A175/07	2007	June	Cold Season	Kericho	Zone III (Lower highlands)	Chicken	Long bone	1	RVIL	20	0	0	2	10	Free-range System	Weak	7	Long bone	Egg isolation	Negative
A176/13	2013	Oct	Short-rains Season	Kiambu	Zone IV (Upper midlands)	Chicken	Live	2	Owner	600	40	6.66667	40	6.66667	Intensive System	Dullness,Ruffled feathers,Inappetance	14	Observation	PM	Positive
A177/08	2008	Aug	Cold Season	Kiambu	Zone IV (Upper midlands)	Chicken	Carcass	2	Owner	1000	20	2	800	80	Intensive System	Torticolis,Diarrhoea,Inappetance,Dullness	30	Long bone	PM & Egg isolation	Negative
A177/13	2013	Oct	Short-rains Season	Kajiado	Zone IV (Upper midlands)	Chicken	Live	2	Owner	720	0	0	15	2.08333	Intensive System	Dullness,snoring,yellowish diarrhoea	N/A	Observation	PM	Positive
A179/11	2011	May	Long-rains Season	Kiambu	Zone IV (Upper midlands)	Chicken	Carcass	1	Owner	1800	850	47.2222	550	30.5556	Intensive System	Respiratory distress,inappetance	1	Long bone	PM & Egg isolation	Positive
A179/12	2012	July	Cold Season	Kericho	Zone III (Lower highlands)	Chicken	Long bone	2	RVIL	955	60	6.28272	60	6.28272	Intensive System	N/I	N/A	Long bone	Egg isolation	Negative
A179/15	2015	Aug	Cold Season	Kericho	Zone III (Lower highlands)	Chicken	Long bone,liver,spleen,trachea,intestinal loop,heart,lungs	14	RVIL	27	3	11.1111	7	25.9259	Caged System	Gasping,Dysponaea,mucoids naso buccal discharge,drooping head,torticollis,black diarrhoea	5	Long bone	RT-PCR	Negative
A18/08	2008	Feb	Dry Season	Nairobi	Zone II (Upper highlands)	Chicken	Carcass	2	Owner	30	19	63.3333	11	36.6667	Free-range System	Coughing,lack of appetite,Yellowish diarrhoea	180	Long bone	PM & Egg isolation	Negative
A182/06	2006	March	Long-rains Season	Kiambu	Zone IV (Upper midlands)	Goose	Carcass	1	Private Vet	4	0	0	2	50	Free-range System	Sudden Death	0	Long bone,trachea	PM & Egg isolation	Negative
A182/11	2011	May	Long-rains Season	Kericho	Zone III (Lower highlands)	Chicken	Long bone	1	RVIL	1	1	100	1	100	Free-range System	Found dead	N/A	Long bone	Egg isolation	Positive
A183/06	2006	April	Long-rains Season	Nairobi	Zone II (Upper highlands)	Chicken	Carcass	2	VEEU	16	13	81.25	7	43.75	Free-range System	Swollen Head,Whitish diarrhoea,Inappetance	7	Long bone,trachea	PM & Egg isolation	Negative
A184/10	2010	July	Cold Season	Nairobi	Zone II (Upper highlands)	Chicken	Carcass	4	Owner	14	14	100	10	71.4286	Free-range System	Yellowish diarrhoea,Inappetance	7	Long bone	PM & RT-PCR	Positive
A184/11	2011	May	Long-rains Season	Kericho	Zone III (Lower highlands)	Chicken	Organs	10	RVIL	80	35	43.75	35	43.75	Intensive System	Dullish yellowish diarrhoea	2	Liver,Long bone,Spleen,Trachea,Intestinal content,Heart,Pancrease,Kidney,Lung,Brain	Egg isolation	Positive
A185/06	2006	April	Long-rains Season	Trans Nzoia	Zone IV (Upper midlands)	Turkey	Carcass	2	RVIL	100	90	90	6	6	Free-range System	Swollen head,Inappetance,nasal discharge	60	Long bone,trachea	PM & Egg isolation	Negative
A187/06	2006	March	Long-rains Season	Machakos	Zone IV (Upper midlands)	Chicken	Carcass	1	DVO	20	0	0	5	25	Free-range System	Weakness,Inappetance,Bloody diarrhoea	7	Long bone,Trachea	PM & Egg isolation	Negative
A187/10	2010	Aug	Cold Season	Nairobi	Zone II (Upper highlands)	Chicken	Carcass	1	Owner	10	1	10	2	20	Free-range System	Diarrhoea,Inappetance,Drowsy	N/A	Cloacal swab,trachea	PM & RT-PCR	Positive
A188/10	2010	Aug	Cold Season	Kiambu	Zone IV (Upper midlands)	Chicken	Carcass	2	Owner	250	200	80	150	60	Intensive System	Whitish Diarrhoea,Inappetance,Dullness	5	Long bone	PM & RT-PCR	Positive
A188/12	2012	Aug	Cold Season	Kiambu	Zone IV (Upper midlands)	Chicken	Carcass	6	Owner	11000	0	0	594	5.4	Intensive System	Dullness and unable to move,greenish diarrhoea	14	Cloacal swab	PM & RT-PCR	Negative
A189/13	2013	July	Cold Season	Nairobi	Zone II (Upper highlands)	Chicken	Carcass	1	Owner	70	70	100	6	8.57143	Caged System	General weakness	4	Observation	PM	Positive
A19/12	2012	Jan	Dry Season	Nakuru	Zone III (Lower highlands)	Chicken	Carcass	1	RVIL	200	34	17	14	7	Intensive System	Whitish Diarrhoea,Dull,discharge from the mouth	4	Long bone	PM & Egg isolation	Negative
A191/06	2006	March	Long-rains Season	Kiambu	Zone IV (Upper midlands)	Chicken	Carcass	1	DVO	7	1	14.2857	1	14.2857	Free-range System	Yellowish diarrhoea	0	Long bone,trachea	PM & Egg isolation	Positive
A191/08	2008	Aug	Cold Season	Nakuru	Zone III (Lower highlands)	Chicken	Long bone	1	RVIL	40	10	25	5	12.5	Free-range System	Gasping,Blindness,swollen eyes	2	Long bone	Egg isolation	Negative
A192/08	2008	Aug	Cold Season	Nakuru	Zone III (Lower highlands)	Chicken	Long bone,Spleen,Liver	3	RVIL	300	150	50	100	33.3333	Free-range System	Lethargy	N/A	Long bone,Spleen,Liver	Egg isolation	Negative
A193/06	2006	March	Long-rains Season	Nairobi	Zone II (Upper highlands)	Chicken	Carcass	1	Owner	52	0	0	45	86.5385	Caged System	Diarrhoea,respiratory distress,Inappetance	0	Long bone,trachea	PM & Egg isolation	Positive
A194/06	2006	March	Long-rains Season	Nairobi	Zone II (Upper highlands)	Ducks	Carcass	1	Owner	25	8	32	10	40	Free-range System	Mucoid discharge,Drooling,Emaciation	30	Long bone, Trachea	PM & Egg isolation	Positive
A194/07	2006	Aug	Cold Season	Nakuru	Zone III (Lower highlands)	Chicken	Long bone	1	RVIL	60	1	1.66667	0	0	Caged System	Whitish Diarrhoea,Decreased appetite,Weak	60	Long bone	HA	Positive
A194/10	2010	Aug	Cold Season	Nairobi	Zone II (Upper highlands)	Chicken	Long bone	1	Owner	5	5	100	4	80	Free-range System	Diarrhoea, Inappetance	N/A	Long bone	Egg isolation	Positive
A195/05	2005	Nov	Short-rains Season	Kericho	Zone III (Lower highlands)	Turkey	Long bone,brain	2	RVIL	3	1	33.3333	1	33.3333	Free-range System	Sudden death	2	Long bone,Brain	Egg isolation	Negative
A195/06	2006	March	Long-rains Season	Nairobi	Zone II (Upper highlands)	Chicken	Carcass	2	Owner	18	0	0	6	33.3333	Free-range System	Whitish diarrhoea,weak limbs,General weakness	2	Long bone, Trachea	PM & Egg isolation	Positive
A196/07	2007	June	Cold Season	Nairobi	Zone II (Upper highlands)	Turkey	Carcass	2	Owner	10	0	0	5	50	Free-range System	Dropping head	N/A	Observation	PM	Positive
A197/12	2012	Aug	Cold Season	Kilifi	Zone VII (Coastal lowlands)	Chicken	Live	2	RVIL	40	15	37.5	15	37.5	Free-range System	Nasal discharge,Laboured breathing,Greenish diarrhoea, swollen head	14	Long bone,Spleen	PM & Egg isolation	Positive
A198/06	2006	March	Long-rains Season	Nairobi	Zone II (Upper highlands)	Chicken	Carcass	2	Owner	11	0	0	2	18.1818	Free-range System	Mucoid discharge,Coughing	0	Long bone,trachea	PM & Egg isolation	Positive
A199/06	2006	March	Long-rains Season	Nakuru	Zone III (Lower highlands)	Chicken	Carcass	3	RVIL	5000	4000	80	1000	20	Intensive System	Dull,anorexic	3	Long bone, Trachea,Intestine	PM & Egg isolation	Positive
A20/06	2006	Jan	Dry Season	Nairobi	Zone II (Upper highlands)	Chicken	Carcass	1	Private Vet	10	4	40	6	60	Intensive System	Whitish Diarrhoea	4	Liver ,spleen	PM & Egg isolation	Positive
A20/08	2008	Feb	Dry Season	Machakos	Zone IV (Upper midlands)	Chicken	Carcass	2	DVO	230	50	21.7391	30	13.0435	Intensive System	Inappetance	4	Long bone,spleen	PM & Egg isolation	Negative
A200/06	2006	April	Long-rains Season	Nairobi	Zone II (Upper highlands)	Chicken	Carcass	2	Owner	400	0	0	125	31.25	Intensive System	Greenish yellow diarrhoea,General weakness	N/A	Long bone,Trachea	PM & Egg isolation	Negative
A200/07	2007	July	Cold Season	Kwale	Zone VII (Coastal lowlands)	Chicken	Long bone,Trachea,liver,Spleen,heart	4	RVIL	200	100	50	40	20	Intensive System	Greenish diarrhoea,Drowsy	7	Long bone,Trachea,liver,Spleen,heart	Egg isolation	Negative
A200/10	2010	Aug	Cold Season	Baringo	Zone IV (Upper midlands)	Chicken	Long bone	1	RVIL	400	90	22.5	40	10	Intensive System	Inappetance,coughing,nasal discharge,Dull,Weak	14	Long bone	Egg isolation	Positive
A200/11	2011	June	Cold Season	Nakuru	Zone III (Lower highlands)	Chicken	Trachea	1	RVIL	400	10	2.5	10	2.5	Intensive System	N/I	N/A	Trachea	Egg isolation	Positive
A201/11	2011	June	Cold Season	Nakuru	Zone III (Lower highlands)	Chicken	Trachea	1	RVIL	30	6	20	3	10	Free-range System	Greenish Whitish diarrhoea,Discharge from nostril	N/A	Trachea	Egg isolation	Positive
A202/07	2007	Aug	Cold Season	Kiambu	Zone IV (Upper midlands)	Chicken	Carcass	2	Owner	6000	0	0	20	0.333333	Intensive System	Inappetance,Drooping,Twisting neck,Whitish greenish diarrhoea,Nasal discharge	14	Tracheal swab,Cloacal swab	PM & HA	Positive
A202/10	2010	Aug	Cold Season	Nakuru	Zone III (Lower highlands)	Chicken	Long bone	1	RVIL	40	1	2.5	1	2.5	Free-range System	Gasping	1	Long bone	RT-PCR	Negative
A203/05	2005	Nov	Short-rains Season	Kericho	Zone III (Lower highlands)	Chicken	Long bone,liver	2	RVIL	30	3	10	3	10	Free-range System	Inappetance,Oral-nasal discharge,Weakness,Death	4	Long bone,Liver	Egg isolation	Positive
A203/10	2010	Aug	Cold Season	Nakuru	Zone III (Lower highlands)	Chicken	Long bone	1	RVIL	1500	90	6	75	5	Intensive System	N/I	14	Long bone	RT-PCR	Negative
A204/06	2006	July	Cold Season	Kilifi	Zone VII (Coastal lowlands)	Chicken	Cloacal and tracheal swabs,Intestinal Contents,Brain,EDTA blood,Spleen	7	RVIL	4	1	25	0	0	Free-range System	Paralysis,Respiratory distress	N/A	Cloacal and tracheal swabs,Intestinal Contents,Brain,EDTA blood,Spleen	Egg isolation	Negative
A205/09	2009	Sept	Cold Season	Kiambu	Zone IV (Upper midlands)	Chicken	Live	1	Private Vet	2000	20	1	18	0.9	Intensive System	Whitish,greenish diarrhoea,Respiratory distress	3	Long bone	PM & Egg isolation	Negative
A206/06	2006	March	Long-rains Season	Kilifi	Zone VII (Coastal lowlands)	Chicken	Long bone,Trachea,Spleen	3	RVIL	20	5	25	1	5	Free-range System	Lethargy,droopy wings,inappetance	0	Long bone,Trachea,Spleen	Egg isolation	Positive
A209/10	2010	Sept	Cold Season	Kericho	Zone III (Lower highlands)	Chicken	Organs	4	RVIL	3	1	33.3333	1	33.3333	Free-range System	Sudden death	N/A	Long bone,trachea,pancrease,intestines	Egg isolation	Negative
A210/10	2010	Aug	Cold Season	Kericho	Zone III (Lower highlands)	Chicken	Long bone,Spleen	2	RVIL	150	25	16.6667	23	15.3333	Intensive System	Greenish diarrhoea,Ruffled Feathers,Whizing,Dullness	N/A	Long bone,Spleen	Egg isolation	Positive
A211/10	2010	Aug	Cold Season	Kericho	Zone III (Lower highlands)	Chicken	Organs	54	RVIL	80	1	1.25	1	1.25	Caged System	Haemorrhages on wattles	1	Liver,Long bone,Spleen,Trachea,Intestinal content,Heart,Pancrease,Kidney,Lung,Brain	Egg isolation	Positive
A212/10	2010	Aug	Cold Season	Kericho	Zone III (Lower highlands)	Chicken	Organs	17	RVIL	100	60	60	60	60	Intensive System	Yellowish Diarrhoea,Drooping wings,Inappetance,Weak	4	Liver,Long bone,Spleen,Trachea,Intestinal content,Heart,Pancrease,Kidney,Lung,Brain	Egg isolation	Positive
A213/06	2006	March	Long-rains Season	Machakos	Zone IV (Upper midlands)	Chicken	Live	1	Owner	17	15	88.2353	15	88.2353	Free-range System	Inappetance,diarrhoea	9	Long bone,Spleen,Brain,intestine	PM & Egg isolation	Negative
A213/10	2010	Aug	Cold Season	Kericho	Zone III (Lower highlands)	Chicken	Organs	9	RVIL	31	12	38.7097	12	38.7097	Free-range System	N/I	N/A	Liver,Long bone,Spleen,Trachea,Intestinal content,Heart,Pancrease,Kidney,Lung,Brain	Egg isolation	Positive
A213/11	2011	June	Cold Season	Nairobi	Zone II (Upper highlands)	Chicken	Live	1	Owner	40	40	100	10	25	Free-range System	Greenish diarrhoea,Inappetance,Paralysis	1	Long bone	PM & Egg isolation	Negative
A214/11	2011	June	Cold Season	Nairobi	Zone II (Upper highlands)	Chicken	Carcass	2	Owner	95	15	15.7895	5	5.26316	Intensive System	Diarrhoea,Paralysis of legs,Drooling,coughing	7	Long bone	PM & Egg isolation	Negative
A215/06	2006	March	Long-rains Season	Kiambu	Zone IV (Upper midlands)	Chicken	Carcass	1	DVO	30	6	20	1	3.33333	Free-range System	Found dead	0	Long bone,Trachea	PM & Egg isolation	Positive
A217/06	2006	March	Long-rains Season	Nairobi	Zone II (Upper highlands)	Chicken	Long bone,Trachea	2	Owner	150	50	33.3333	35	23.3333	Intensive System	Yellowish diarrhoea,General weakness	3	Long bone,Trachea	Egg isolation	Positive
A217/12	2012	Sept	Cold Season	Nairobi	Zone II (Upper highlands)	Chicken	Live	1	Owner	16	7	43.75	5	31.25	Free-range System	Whitish diarrhoea,Swollen eyes	N/A	Long bone	PM & Egg isolation	Positive
A218/07	2007	July	Cold Season	Kiambu	Zone IV (Upper midlands)	Chicken	Live	1	Owner	2200	5	0.227273	7	0.318182	Intensive System	Greenish diarrhoea,Turning of the head,gasping	2	Long bone,trachea	PM & Egg isolation	Negative
A221/07	2007	Aug	Cold Season	Nakuru	Zone III (Lower highlands)	Chicken	Long bone,Tracheal swab,cloacal swab	5	RVIL	25	5	20	11	44	Free-range System	Sudden death	0	Long bone,Tracheal swab,cloacal swab	Egg isolation	Negative
A222/05	2005	Dec	Short-rains Season	Kilifi	Zone VII (Coastal lowlands)	Chicken	Long bone,Spleen	2	RVIL	20	5	25	5	25	Free-range System	Paralysis	2	Long bone,Spleen	Egg isolation	Negative
A222/07	2007	Aug	Cold Season	Nakuru	Zone III (Lower highlands)	Chicken	Serum	4	RVIL	25	5	20	11	44	Free-range System	Sudden death	N/A	Serum	ELISA	Positive
A223/06	2006	March	Long-rains Season	Uasin Gishu	Zone III (Lower highlands)	Chicken	Long bone,Cloacal swab,Tracheal swab,Faeces	3	RVIL	300	20	6.66667	20	6.66667	Free-range System	Drooping,Respiratory distress	4	Long bone,Cloacal swab,Tracheal swab,Faeces	Egg isolation	Negative
A223/07	2007	Aug	Cold Season	Baringo	Zone IV (Upper midlands)	Chicken	Long bone,Cloacal swab,tracheal swab,Spleen,heart	7	RVIL	500	450	90	400	80	Intensive System	N/I	N/A	Long bone,Cloacal swab,tracheal swab,Spleen,heart	Egg isolation	Negative
A224/12	2012	Sept	Cold Season	Nairobi	Zone II (Upper highlands)	Chicken	Carcass	1	Owner	500	20	4	30	6	Intensive System	Greenish Diarrhoea,Inappetance,Snoring	7	Long bone	PM & Egg isolation	Negative
A225/07	2007	Aug	Cold Season	Kiambu	Zone IV (Upper midlands)	Chicken	Carcass	1	Owner	230	5	2.17391	1	0.434783	Intensive System	Dull	2	Long bone	PM & Egg isolation	Positive
A226/06	2006	March	Long-rains Season	Nairobi	Zone II (Upper highlands)	Chicken	Carcass	2	DVO	500	0	0	60	12	Intensive System	Diarrhoea,Ataxia,Oedema of the skin	14	Long bone,Trachea	PM & Egg isolation	Negative
A230/06	2006	March	Long-rains Season	Kiambu	Zone IV (Upper midlands)	Chicken	Carcass	5	DVO	350	200	57.1429	200	57.1429	Intensive System	Sudden death	0	Long bone,trachea	PM & Egg isolation	Negative
A230/12	2012	Oct	Short-rains Season	Kiambu	Zone IV (Upper midlands)	Chicken	Carcass	1	DVO	50	3	6	3	6	Caged System	Found dead	N/A	Long bone	PM & Egg isolation	Positive
A231/10	2010	Sept	Cold Season	Nakuru	Zone III (Lower highlands)	Chicken	Long bone	1	RVIL	200	40	20	90	45	Intensive System	Diarrhoea,Dropping of wings	7	Long bone	Egg isolation	Negative
A232/10	2010	Sept	Cold Season	Nakuru	Zone III (Lower highlands)	Chicken	Long bone,Spleen	2	RVIL	1500	2	0.133333	2	0.133333	Intensive System	Sudden Death	0	Spleen,long bone	Egg isolation	Positive
A233/05	2005	Dec	Short-rains Season	Machakos	Zone IV (Upper midlands)	Chicken	Carcass	10	Owner	1000	0	0	55	5.5	Intensive System	Brownish Diarrhoea,Laboured breathing	2	Long bone,tracheal swab,liver	PM & Egg isolation	Positive
A235/06	2006	April	Long-rains Season	Kericho	Zone III (Lower highlands)	Ducks	Long bone,Liver,spleen,intestine,trachea	5	RVIL	4	1	25	0	0	Free-range System	N/I	N/A	Long bone,Liver,spleen,intestine,trachea	Egg isolation	Negative
A236/06	2006	April	Long-rains Season	Kericho	Zone III (Lower highlands)	Chicken	Long bone	1	RVIL	2	2	100	0	0	Unknown System	N/I	N/A	Long bone	Egg isolation	Negative
A237/06	2006	May	Long-rains Season	Kisumu	Zone V (Lower midlands)	Chicken	Liver,Spleen,intestine,Trachea,Long bone	4	DVO	400	200	50	100	25	Intensive System	Dullness	1	Liver,Spleen,intestine,Trachea,Long bone	Egg isolation	Positive
A238/10	2010	Sept	Cold Season	Nairobi	Zone II (Upper highlands)	Chicken	Carcass	1	Owner	150	0	0	2	1.33333	Intensive System	Dizziness,inappetance	7	Long bone	PM & RT-PCR	Positive
A239/05	2005	Dec	Short-rains Season	Meru	Zone III (Lower highlands)	Chicken	Carcass	1	DVO	5	5	100	5	100	Free-range System	Dull,greenish yellow diarrhoea	7	Liver,lung heart	PM & Egg isolation	Positive
A240/12	2012	Oct	Short-rains Season	Nakuru	Zone III (Lower highlands)	Chicken	Long bone	1	RVIL	15	12	80	10	66.6667	Free-range System	Yellowish whitish diarrhoea,Gasping	7	Long bone	RT-PCR	Positive
A241/07	2007	Aug	Cold Season	Homabay	Zone V (Lower midlands)	Chicken	Long bone	1	RVIL	100	8	8	6	6	Intensive System	Greenish Diarrhoea,dullness,Inappetance	3	Long bone	Egg isolation	Negative
A241/10	2010	Sept	Cold Season	Nakuru	Zone III (Lower highlands)	Chicken	Long bone	2	Owner	30	10	33.3333	5	16.6667	Free-range System	Coughing,Sneezing,Salivation	N/A	Long bone	RT-PCR	Positive
A241/15	2015	Nov	Short-rains Season	Kajiado	Zone IV (Upper midlands)	Chicken	Live	2	Owner	3000	400	13.3333	100	3.33333	Intensive System	Whitish Diarrhoea	4	Long bone,trachea	PM & RT-PCR	Positive
A242/07	2007	Aug	Cold Season	Kericho	Zone III (Lower highlands)	Chicken	Long bone	2	RVIL	200	0	0	12	6	Intensive System	Dullness	3	Long bone	Egg isolation	Negative
A242/11	2011	July	Cold Season	Nakuru	Zone III (Lower highlands)	Chicken	Long bone,Trachea	2	RVIL	25	25	100	25	100	Free-range System	Sudden Death	N/A	Long bone,Trachea	Egg isolation	Negative
A243/07	2007	Aug	Cold Season	Nakuru	Zone III (Lower highlands)	Chicken	Long bone,spleen	2	RVIL	500	33	6.6	33	6.6	Intensive System	N/I	N/A	Long bone,Spleen	Egg isolation	Negative
A244/06	2007	April	Long-rains Season	Nairobi	Zone II (Upper highlands)	Chicken	Carcass	1	DVO	10	5	50	5	50	Free-range System	Respiratory distress	3	Long bone,Trachea	PM & Egg isolation	Positive
A244/07	2007	Aug	Cold Season	Nakuru	Zone III (Lower highlands)	Chicken	Long bone	1	RVIL	45	16	35.5556	6	13.3333	Caged System	Diarrhoea	N/A	Long bone	Egg isolation	Negative
A246/09	2009	Nov	Short-rains Season	Nakuru	Zone III (Lower highlands)	Chicken	Long bone	1	RVIL	1000	10	1	10	1	Intensive System	Torticolis and lameness	14	Long bone	Egg isolation	Negative
A247/06	2006	April	Long-rains Season	Busia	Zone V (Lower midlands)	Chicken	Carcass	2	DVO	48	26	54.1667	16	33.3333	Caged System	Dull,staggering,respiratory distress	N/A	Long bone,trachea	PM & Egg isolation	Negative
A248/06	2006	April	Long-rains Season	Busia	Zone V (Lower midlands)	Chicken	Carcass	1	DVO	24	7	29.1667	3	12.5	Free-range System	dull,Staggering	N/A	Long bone,Trachea	PM & Egg isolation	Positive
A249/12	2012	Oct	Short-rains Season	Kiambu	Zone IV (Upper midlands)	Chicken	Carcass	2	Owner	1000	20	2	30	3	Intensive System	Dull,inappetance,Yellowish whitish diarrhoea	4	Cloacal swab	PM & HA	Positive
A25/09	2009	Feb	Dry Season	Nakuru	Zone III (Lower highlands)	Chicken	Carcass	4	VEEU	1000	830	83	823	82.3	Intensive System	Greenish diarroea,Sneezing,Dullness	9	Cloacal swab,tracheal swab,Long bone	PM & Egg isolation	Positive
A250/10	2010	Oct	Short-rains Season	Kericho	Zone III (Lower highlands)	Chicken	Organs	11	RVIL	50	21	42	11	22	Caged System	N/I	0	Liver,Long bone,Spleen,Trachea,Intestinal content,Heart,Pancrease,Kidney,Lung,Brain	RT-PCR	Positive
A251/15	2015	Nov	Short-rains Season	Kiambu	Zone IV (Upper midlands)	Chicken	Live	1	Owner	300	7	2.33333	3	1	Intensive System	Diarhhoea,dizziness,cesation of laying	4	Observation	PM	Positive
A252/07	2007	Aug	Cold Season	Machakos	Zone IV (Upper midlands)	Chicken	Carcass	5	Owner	5500	2000	36.3636	20	0.363636	Intensive System	Coughing,yellowish diarrhoea,dullness	7	Long bone,Spleen	PM & Egg isolation	Negative
A252/10	2010	Oct	Short-rains Season	Kericho	Zone III (Lower highlands)	Chicken	Organs	10	RVIL	64	5	7.8125	2	3.125	Free-range System	Whitish Diarrhoea,Nervous sign	2	Liver,Long bone,Spleen,Trachea,Intestinal content,Heart,Pancrease,Kidney,Lung,Brain	RT-PCR	Positive
A253/06	2006	April	Long-rains Season	Nakuru	Zone III (Lower highlands)	Chicken	Long bone	1	RVIL	22	22	100	3	13.6364	Free-range System	Dull	7	Long bone	Egg isolation	Negative
A253/07	2007	Aug	Cold Season	Nakuru	Zone III (Lower highlands)	Chicken	Long bone	1	RVIL	11	11	100	9	81.8182	Free-range System	Nasal and ocular discharge	N/A	Long bone	Egg isolation	Negative
A253/12	2012	Nov	Short-rains Season	Kiambu	Zone IV (Upper midlands)	Chicken	Carcass	1	Owner	280	252	90	28	10	Intensive System	Weight loss and paralysis of the legs	30	Long bone	PM & RT-PCR	Positive
A255/06	2006	April	Long-rains Season	Nakuru	Zone III (Lower highlands)	Chicken	Long bone	1	RVIL	500	300	60	100	20	Intensive System	N/I	3	Long bone	Egg isolation	Negative
A255/07	2007	Sept	Cold Season	Kiambu	Zone IV (Upper midlands)	Chicken	Live	1	Owner	600	500	83.3333	60	10	Intensive System	Dull	14	Long bone	PM & Egg isolation	Negative
A255/12	2012	Nov	Short-rains Season	Kiambu	Zone IV (Upper midlands)	Chicken	Carcass	1	Owner	320	55	17.1875	50	15.625	Intensive System	Weight loss ,inappetance	30	Long bone	PM & RT-PCR	Positive
A256/06	2006	April	Long-rains Season	Nakuru	Zone III (Lower highlands)	Chicken	Long bone	1	RVIL	56	6	10.7143	3	5.35714	Caged System	Dull,Inappetance	N/A	Long bone	Egg isolation	Negative
A258/06	2006	April	Long-rains Season	Muranga	Zone IV (Upper midlands)	Chicken	Carcass	1	DVO	320	0	0	320	100	Intensive System	Diarrhoea	4	Long bone,Trachea	PM & Egg isolation	Positive
A259/06	2006	April	Long-rains Season	Muranga	Zone IV (Upper midlands)	Chicken	Carcass	1	DVO	300	72	24	100	33.3333	Intensive System	Yellowish greenish diarrhoea	6	Long bone,Trachea	PM & Egg isolation	Positive
A262/06	2006	April	Long-rains Season	Nakuru	Zone III (Lower highlands)	Chicken	Carcass	2	RVIL	50	9	18	9	18	Caged System	Sudden death	N/A	Tracheal,Lungs	PM & Egg isolation	Negative
A264/06	2006	April	Long-rains Season	Laikipia	Zone IV (Upper midlands)	Chicken	Carcass	3	DVO	15	12	80	3	20	Free-range System	Oral discharge,Swollen eyes,Snoring,Coughing	N/A	Long bone,Trachea	PM & Egg isolation	Positive
A264/10	2010	Oct	Short-rains Season	Nairobi	Zone II (Upper highlands)	Chicken	Carcass	3	Owner	15000	0	0	120	0.8	Intensive System	Whitish Diarrhoea,Drooping wings,Dullness	2	Long bone	PM & RT-PCR	Positive
A265/12	2012	Nov	Short-rains Season	Nakuru	Zone III (Lower highlands)	Chicken	Long bone	1	RVIL	700	15	2.14286	15	2.14286	Intensive System	Sudden death	30	Long bone	RT-PCR	Positive
A268/10	2010	Oct	Short-rains Season	Nairobi	Zone II (Upper highlands)	Chicken	Live	3	Owner	80	20	25	8	10	Caged System	Dullness,Shivering,Inappetance	7	Long bone	PM & RT-PCR	Positive
A269/06	2006	April	Long-rains Season	Meru	Zone III (Lower highlands)	Chicken	Carcass	2	DVO	50	11	22	10	20	Caged System	Inappetance,Swollen eyelids,dyspnoea	N/A	Long Bone	PM & Egg isolation	Positive
A27/06	2006	Jan	Dry Season	Kiambu	Zone IV (Upper midlands)	Chicken	Carcass	1	Owner	200	10	5	5	2.5	Intensive System	Drooping wings, inappetance	1	Spleen	PM & Egg isolation	Negative
A270/10	2010	Oct	Short-rains Season	Kiambu	Zone IV (Upper midlands)	Chicken	Carcass	2	Owner	340	2	0.588235	1	0.294118	Intensive System	Yellowish Diarrhoea	1	Long bone	PM & RT-PCR	Positive
A271/07	2007	Sept	Cold Season	Kiambu	Zone IV (Upper midlands)	Chicken	Carcass	1	Owner	400	60	15	20	5	Intensive System	Whitish green diarrhoea,Snoring	7	Long bone,Liver	PM & HA	Positive
A271/10	2010	Oct	Short-rains Season	Nairobi	Zone II (Upper highlands)	Chicken	Carcass	2	Owner	270	25	9.25926	16	5.92593	Intensive System	Greenish Diarrhoea,opacity eyes,Dropping head	7	Long bone	PM & RT-PCR	Positive
A271/12	2012	Dec	Short-rains Season	Kericho	Zone III (Lower highlands)	Chicken	Long bone	1	RVIL	100	25	25	9	9	Intensive System	N/I	N/A	Long bone	RT-PCR	Negative
A273/12	2012	Dec	Short-rains Season	Kiambu	Zone IV (Upper midlands)	Chicken	Carcass	1	Owner	173	25	14.4509	10	5.78035	Intensive System	Drooping wings,Weakness and then death	3	Cloacal swab	PM & HA	Positive
A274/06	2006	April	Long-rains Season	Kiambu	Zone IV (Upper midlands)	Chicken	Live	4	DVO	600	50	8.33333	100	16.6667	Intensive System	Lameness,Recumbency	N/A	Long bone,Trachea	PM & Egg isolation	Positive
A276/06	2006	April	Long-rains Season	Kiambu	Zone IV (Upper midlands)	Chicken	Carcass	2	DVO	1000	0	0	190	19	Intensive System	Greenish Diarrhoea,ruffled Feathers	9	Long bone,Trachea	PM & Egg isolation	Negative
A279/06	2006	April	Long-rains Season	Kiambu	Zone IV (Upper midlands)	Ducks	Carcass	7	VEEU	50	9	18	7	14	Free-range System	Dull,Droopy wings,Greenish diarrhoea	1	Long bone,trachea,Cloacal swab	PM & Egg isolation	Positive
A279/10	2010	Nov	Short-rains Season	Kericho	Zone III (Lower highlands)	Chicken	Organs	10	RVIL	55	6	10.9091	3	5.45455	Caged System	N/I	N/A	Liver,Long bone,Spleen,Trachea,Intestinal content,Heart,Pancrease,Kidney,Lung,Brain	RT-PCR	Negative
A279/11	2011	Aug	Cold Season	Kericho	Zone III (Lower highlands)	Chicken	Organs	10	RVIL	305	8	2.62295	4	1.31148	Intensive System	N/I	N/A	Liver,Long bone,Spleen,Trachea,Intestinal ,Heart,Pancrease,Kidney,Lung	Egg isolation	Positive
A280/06	2006	April	Long-rains Season	Nairobi	Zone II (Upper highlands)	Chicken	Long bone	2	VEEU	530	120	22.6415	28	5.28302	Intensive System	N/I	1	Long bone	PM & Egg isolation	Negative
A280/10	2010	Nov	Short-rains Season	Kericho	Zone III (Lower highlands)	Chicken	Long bone	1	RVIL	43	0	0	30	69.7674	Caged System	N/I	21	Long bone	RT-PCR	Negative
A284/06	2006	April	Long-rains Season	Nairobi	Zone II (Upper highlands)	Chicken	Carcass	1	Owner	3	0	0	1	33.3333	Free-range System	Syanotic comb,Regurgitation	2	Long bone	PM & Egg isolation	Positive
A290/06	2006	April	Long-rains Season	Kiambu	Zone IV (Upper midlands)	Chicken	Carcass	2	Owner	800	300	37.5	90	11.25	Intensive System	Drooping wings,general weakness	30	Long bone	PM & Egg isolation	Positive
A290/10	2010	Nov	Short-rains Season	Narok	Zone IV (Upper midlands)	Chicken	Carcass	1	DVO	50	10	20	15	30	Caged System	Coughing,Greenish,White Diarrhoea	N/A	Long bone	PM & RT-PCR	Positive
A291/07	2007	Oct	Short-rains Season	Garissa	Zone VI (Inner lowlands)	Chicken	Carcass	2	DVO	5	0	0	2	40	Free-range System	Swollen head	N/A	Long bone, Trachea,intestines	PM & Egg isolation	Negative
A294/06	2006	April	Long-rains Season	Nakuru	Zone III (Lower highlands)	Chicken	Carcass	1	RVIL	400	250	62.5	50	12.5	Intensive System	Whitish greenish diarrhoea,Coughing and difficult breathing	7	Long bone	PM & Egg isolation	Negative
A295/06	2006	April	Long-rains Season	Nakuru	Zone III (Lower highlands)	Chicken	Carcass	1	RVIL	380	300	78.9474	15	3.94737	Intensive System	N/I	N/A	Long bone,Trachea	PM & Egg isolation	Negative
A295/07	2007	Oct	Short-rains Season	Nyeri	Zone II (Upper highlands)	Chicken	Serum,Cloacal swab,tracheal swab,faecal sample	34	VEEU	8	0	0	6	75	Free-range System	Dullness,Inappetance,Diarrhoea	60	Serum,Cloacal swab,tracheal swab,faecal sample	Egg isolation	Positive
A30/14	2014	March	Long-rains Season	Nairobi	Zone II (Upper highlands)	Chicken	Live	1	Private Vet	60	0	0	12	20	Free-range System	Greenish diarrhoea,Weakness	2	Observation	PM	Positive
A307/07	2007	Oct	Short-rains Season	Nakuru	Zone III (Lower highlands)	Chicken	Organs	10	RVIL	100	20	20	25	25	Intensive System	Diarrhoea,Swollen eyes	N/A	Long bone,Spleen,tracheal swab,cloacal swab	Egg isolation	Negative
A31/06	2006	Feb	Dry Season	Kiambu	Zone IV (Upper midlands)	Chicken	Carcass	1	Owner	4	2	50	2	50	Free-range System	Bloody diarrhoea	4	Long bone,Trachea	PM & Egg isolation	Positive
A315/10	2010	Dec	Short-rains Season	Kiambu	Zone IV (Upper midlands)	Chicken	Live	1	Owner	380	10	2.63158	80	21.0526	Intensive System	Torticolis,Inappetance	30	Long bone	PM & RT-PCR	Positive
A317/06	2006	May	Long-rains Season	Uasin Gishu	Zone III (Lower highlands)	Chicken	Tracheal swab,Cloacal swab,Faeces long bone	4	RVIL	100	30	30	5	5	Intensive System	Diarrhoea,Dullness	N/A	Tracheal swabs,Cloacal swab,faeces and long bone	Egg isolation	Positive
A32/08	2008	Feb	Dry Season	Kiambu	Zone IV (Upper midlands)	Chicken	Carcass	2	Owner	1600	40	2.5	50	3.125	Intensive System	Whitish diarrhoea,inappetance	2	Long bone	PM & HA	Negative
A32/15	2015	March	Long-rains Season	Nakuru	Zone III (Lower highlands)	Chicken	Long bone	1	RVIL	15	1	6.66667	1	6.66667	Caged System	Swollen neck and eyes	7	Long bone	RT-PCR	Negative
A320/06	2006	May	Long-rains Season	Kilifi	Zone VII (Coastal lowlands)	Chicken	Organs	6	RVIL	1500	1000	66.6667	550	36.6667	Intensive System	N/I	N/A	Cloacal swab,Intestine,Tracheal swab,Trachea,Brain,Spleen	Egg isolation	Negative
A321/06	2006	May	Long-rains Season	Kilifi	Zone VII (Coastal lowlands)	Chicken	Long bone	2	RVIL	200	170	85	30	15	Intensive System	N/I	N/A	Long bone	Egg isolation	Positive
A322/06	2006	May	Long-rains Season	Nakuru	Zone III (Lower highlands)	Chicken	Long bone	1	RVIL	300	250	83.3333	50	16.6667	Intensive System	N/I	N/A	Long bone	Egg isolation	Positive
A324/06	2006	May	Long-rains Season	Nakuru	Zone III (Lower highlands)	Chicken	Long bone	1	RVIL	24	22	91.6667	2	8.33333	Free-range System	Greenish Diarrhoea	N/A	Long bone	Egg isolation	Positive
A324/11	2011	Sept	Cold Season	Kiambu	Zone IV (Upper midlands)	Chicken	Organs	2	VEEU	400	0	0	15	3.75	Intensive System	Watery diarrhoea,snoring	1	Liver,Lung	Egg isolation	Positive
A326/06	2006	May	Long-rains Season	Machakos	Zone IV (Upper midlands)	Chicken	Carcass	16	VEEU	500	70	14	430	86	Intensive System	Dullness,High mortality	14	Long bone	PM & Egg isolation	Negative
A326/11	2011	Sept	Cold Season	Kiambu	Zone IV (Upper midlands)	Chicken	Carcass	1	Owner	500	20	4	200	40	Intensive System	Yellowish diarrhoea,inappetance	90	Nasal swab	PM & Egg isolation	Positive
A329/06	2006	May	Long-rains Season	Kiambu	Zone IV (Upper midlands)	Chicken	Carcass	1	Owner	500	0	0	40	8	Intensive System	Slight reduction in production,Powdery egg shell	21	Long bone,Trachea	PM & Egg isolation	Negative
A33/12	2012	Feb	Dry Season	Kericho	Zone III (Lower highlands)	Chicken	Long bone	1	RVIL	500	0	0	6	1.2	Intensive System	N/I	0	Long bone	Egg isolation	Negative
A33/15	2015	March	Long-rains Season	Nakuru	Zone III (Lower highlands)	Chicken	Long bone	1	RVIL	25	3	12	6	24	Caged System	Dullness and Inappetance	14	Long bone	RT-PCR	Negative
A330/11	2011	Sept	Cold Season	Kiambu	Zone IV (Upper midlands)	Chicken	Carcass	1	Owner	300	150	50	70	23.3333	Intensive System	Whitish diarrhoea,inappetance	60	Nasal swab	PM & Egg isolation	Positive
A331/07	2007	Nov	Short-rains Season	Kericho	Zone III (Lower highlands)	Chicken	Long bone	1	RVIL	62	62	100	26	41.9355	Free-range System	Difficult in walking,Greenish diarrrhoea	21	Long bone	Egg isolation	Negative
A332/07	2007	Nov	Short-rains Season	Kericho	Zone III (Lower highlands)	Chicken	Long bone	2	RVIL	40	0	0	26	65	Free-range System	Nervous sign,ruffled feathers,Greenish whitish diarrhoea	14	Long bone	Egg isolation	Negative
A333/06	2006	May	Long-rains Season	Kiambu	Zone IV (Upper midlands)	Chicken	Carcass	1	Owner	300	3	1	210	70	Intensive System	Inappetance,General weakness and eventually death	8	Long bone,trachea	PM & Egg isolation	Negative
A335/06	2006	May	Long-rains Season	Meru	Zone III (Lower highlands)	Chicken	Carcass	2	DVO	40	10	25	6	15	Caged System	Weak,dyspnoea	N/A	Long bone,Trachea	PM & Egg isolation	Negative
A336/06	2006	May	Long-rains Season	Kiambu	Zone IV (Upper midlands)	Chicken	Carcass	2	DVO	200	20	10	20	10	Intensive System	Dizziness,inappetance,Diarrhoea	N/A	Long bone,Trachea	PM & Egg isolation	Negative
A339/06	2006	May	Long-rains Season	Kiambu	Zone IV (Upper midlands)	Chicken	Live	1	Owner	200	120	60	0	0	Intensive System	Low egg production,Drowsiness	30	Long bone,Trachea	PM & Egg isolation	Negative
A339/07	2007	Nov	Short-rains Season	Machakos	Zone IV (Upper midlands)	Chicken	Live	1	DVO	2	1	50	1	50	Free-range System	Drooping of wings,Greenish diarrhoea	N/A	Long bone	PM & Egg isolation	Negative
A34/07	2007	Feb	Dry Season	Nairobi	Zone II (Upper highlands)	Chicken	Cloacal swabs	15	Owner	3500	0	0	0	0	Intensive System	Hatchery inspection	0	Cloacal swabs	Egg isolation	Negative
A34/12	2012	Feb	Dry Season	Kericho	Zone III (Lower highlands)	Chicken	Long bone	1	RVIL	155	0	0	2	1.29032	Intensive System	N/I	0	Long bone	Egg isolation	Negative
A341/06	2006	May	Long-rains Season	Kiambu	Zone IV (Upper midlands)	Chicken	Carcass	1	Owner	20	0	0	20	100	Caged System	Paralysis of the legs and eventual death	90	Long bone,trachea	PM & Egg isolation	Positive
A341/11	2011	Sept	Cold Season	Nakuru	Zone III (Lower highlands)	Chicken	Trachea	1	RVIL	70	70	100	50	71.4286	Caged System	Greenish whitish diarrhoea	7	Trachea	Egg isolation	Positive
A345/06	2006	May	Long-rains Season	Kericho	Zone III (Lower highlands)	Chicken	Carcass	1	Owner	200	200	100	140	70	Intensive System	Sudden death	0	Long bone	PM & Egg isolation	Negative
A346/11	2011	Sept	Cold Season	Nakuru	Zone III (Lower highlands)	Chicken	Trachea	1	RVIL	15	6	40	4	26.6667	Free-range System	Sudden death	N/A	Trachea	Egg isolation	Negative
A347/06	2006	May	Long-rains Season	Kiambu	Zone IV (Upper midlands)	Chicken	Carcass	3	Owner	300	30	10	225	75	Intensive System	Dull, Ruffled feathers	3	Long bone,trachea	PM & Egg isolation	Negative
A358/06	2006	May	Long-rains Season	Meru	Zone III (Lower highlands)	Chicken	Carcass	4	DVO	500	40	8	270	54	Unknown System	Dullness,Torticolis,inappetance,yellowish diarrhoea	N/A	Long bone,trachea	PM & Egg isolation	Negative
A359/11	2011	Oct	Short-rains Season	Busia	Zone V (Lower midlands)	Chicken	Long bone	1	DVO	200	175	87.5	15	7.5	Unknown System	N/I	N/A	Long bone	Egg isolation	Negative
A36/10	2010	Feb	Dry Season	Nakuru	Zone III (Lower highlands)	Chicken	Trachea,lungs	2	RVIL	38	14	36.8421	8	21.0526	Caged System	Respiratory distress,inappetance	0	Trachea,lungs	Egg isolation	Negative
A363/06	2006	May	Long-rains Season	Muranga	Zone IV (Upper midlands)	Chicken	Carcass	1	RVIL	206	206	100	206	100	Intensive System	Dullness,Drooping of the head,red eyes,mucous from nostrils	3	Long bone,trachea	PM & Egg isolation	Negative
A37/12	2012	Feb	Dry Season	Kericho	Zone III (Lower highlands)	Chicken	Long bone	1	RVIL	100	1	1	1	1	Intensive System	N/I	0	Long bone	Egg isolation	Positive
A370/11	2011	Oct	Short-rains Season	Machakos	Zone IV (Upper midlands)	Chicken	Carcass	2	Owner	400	60	15	57	14.25	Intensive System	Swelling of the eyes,Diarrhoea	7	Long bone	PM & Egg isolation	Positive
A372/06	2006	May	Long-rains Season	Mombasa	Zone VII (Coastal lowlands)	Chicken	Long bone,liver,spleen	3	RVIL	503	0	0	300	59.6421	Intensive System	Sudden death	4	Liver ,spleen,longbone	Egg isolation	Negative
A38/12	2012	Feb	Dry Season	Kericho	Zone III (Lower highlands)	Chicken	Live	2	RVIL	50	2	4	2	4	Caged System	N/I	0	Long bone,trachea	Egg isolation	Positive
A39/08	2008	March	Long-rains Season	Kiambu	Zone IV (Upper midlands)	Chicken	Carcass	1	Owner	400	0	0	120	30	Intensive System	Greenish diarrhoea,Dullness,Torticolis,Inappetance	14	Observation	PM	Positive
A391/11	2011	Nov	Short-rains Season	Nakuru	Zone III (Lower highlands)	Chicken	Trachea	1	RVIL	40	0	0	0	0	Free-range System	Whitish Diarrhoea	0	Trachea	Egg isolation	Negative
A398/06	2006	June	Cold Season	Makueni	Zone V (Lower midlands)	Chicken	Live	2	DVO	96	31	32.2917	65	67.7083	Unknown System	Yellowish creamish diarrhoea	7	Long bone,trachea	PM & Egg isolation	Negative
A4/06	2006	Jan	Dry Season	Kiambu	Zone IV (Upper midlands)	Chicken	Carcass	1	Owner	90	0	0	2	2.22222	Unknown System	General body weakness,Watery yellowish diarrhoea	1	Long bone,Spleen	PM & Egg isolation	Positive
A401/06	2006	June	Cold Season	Kiambu	Zone IV (Upper midlands)	Chicken	Carcass	2	VEEU	7	0	0	2	28.5714	Free-range System	Dull and weak	1	Long bone,Brain	PM & Egg isolation	Negative
A403/06	2006	June	Cold Season	Nairobi	Zone II (Upper highlands)	Chicken	Carcass	2	Owner	2000	1	0.05	64	3.2	Intensive System	Drowsiness,coughing,Slight whitish diarrhoea	14	Long bone,trachea	PM & Egg isolation	Negative
A404/06	2006	June	Cold Season	Kiambu	Zone IV (Upper midlands)	Chicken	Live	1	Owner	200	9	4.5	1	0.5	Intensive System	Low egg production,Drowsiness	14	Long bone,trachea	PM & Egg isolation	Negative
A407/06	2006	June	Cold Season	Kiambu	Zone IV (Upper midlands)	Chicken	Carcass	2	Owner	200	0	0	110	55	Intensive System	Drowsiness,Inappetance and eventually death	60	Long bone,trachea	PM & Egg isolation	Positive
A41/06	2006	Feb	Dry Season	Kiambu	Zone IV (Upper midlands)	Chicken	Carcass	1	Owner	200	0	0	1	0.5	Intensive System	Dropping wings,off feed	1	Spleen	PM & Egg isolation	Negative
A41/08	2008	March	Long-rains Season	Kiambu	Zone IV (Upper midlands)	Chicken	Carcass	3	Owner	3000	50	1.66667	20	0.666667	Intensive System	Whitish diarrhoea,Paralysis	30	Long bone	PM & HA	Negative
A43/09	2009	March	Long-rains Season	Nakuru	Zone III (Lower highlands)	Chicken	Long bone	1	RVIL	150	78	52	78	52	Intensive System	Gasping,Diarrhoea	14	Long bone	Egg isolation	Negative
A43/12	2012	Feb	Dry Season	Kiambu	Zone IV (Upper midlands)	Chicken	Carcass	2	Owner	150	30	20	17	11.3333	Intensive System	Greenish Diarrhoea,Snoring,Swollen eyes,General weakness	7	Long bone	PM & Egg isolation	Positive
A438/06	2006	June	Cold Season	Kiambu	Zone IV (Upper midlands)	Chicken	Carcass	1	DVO	200	20	10	1	0.5	Intensive System	Sudden death	N/A	Long bone,trachea	PM & Egg isolation	Negative
A441/06	2006	June	Cold Season	Kajiado	Zone IV (Upper midlands)	Chicken	Carcass	1	DVO	70	0	0	0	0	Unknown System	Lameness,swollen feet	0	Long bone,trachea	PM & Egg isolation	Negative
A455/06	2006	June	Cold Season	Kiambu	Zone IV (Upper midlands)	Chicken	Live	1	DVO	1000	6	0.6	0	0	Intensive System	Swollen head	21	Long bone,trachea	PM & Egg isolation	Negative
A46/08	2008	March	Long-rains Season	Nairobi	Zone II (Upper highlands)	Chicken	Carcass	2	Owner	600	116	19.3333	96	16	Intensive System	Dullness,inappetance	14	Long bone	PM & RT-PCR	Negative
A46/12	2012	Feb	Dry Season	Nakuru	Zone III (Lower highlands)	Chicken	Long bone	1	RVIL	150	50	33.3333	30	20	Intensive System	Diarhhoea,Disharge from the mouth	10	Long bone	Egg isolation	Negative
A463/06	2006	July	Cold Season	Kiambu	Zone IV (Upper midlands)	Chicken	Carcass	1	Owner	1000	20	2	10	1	Intensive System	Prolapse of the intestines	3	Long bone,trachea	PM & Egg isolation	Negative
A466/06	2006	July	Cold Season	Kitui	Zone V (Lower midlands)	Ducks	Carcass	2	DVO	12	2	16.6667	2	16.6667	Free-range System	Sudden death	7	Long bone,trachea	PM & Egg isolation	Negative
A467/06	2006	July	Cold Season	Kitui	Zone V (Lower midlands)	Ducks	Carcass	1	DVO	26	2	7.69231	2	7.69231	Free-range System	Sudden death	7	Long bone,trachea	PM & Egg isolation	Negative
A469/06	2006	July	Cold Season	Kiambu	Zone IV (Upper midlands)	Chicken	Carcass	1	Owner	600	30	5	20	3.33333	Intensive System	Weight loss,Brooding and eventual death	N/A	Long bone,Spleen	PM & Egg isolation	Negative
A474/06	2006	July	Cold Season	Kwale	Zone VII (Coastal lowlands)	Chicken	Carcass	1	RVIL	500	50	10	24	4.8	Intensive System	Increased Mortality,increased Morbidity,Lethargy,Respiratory distress	2	Long bone ,Trachea	PM & Egg isolation	Positive
A477/06	2006	July	Cold Season	Kiambu	Zone IV (Upper midlands)	Chicken	Carcass	1	Owner	6	0	0	1	16.6667	Free-range System	Found Death	N/A	Long bone,Brain	PM & Egg isolation	Negative
A484/06	2006	July	Cold Season	Nyeri	Zone II (Upper highlands)	Chicken	Carcass	1	RVIL	19	6	31.5789	6	31.5789	Caged System	Sudden death	N/A	Long bone	PM & Egg isolation	Negative
A485/06	2006	July	Cold Season	Meru	Zone III (Lower highlands)	Chicken	Carcass	1	DVO	5	5	100	5	100	Free-range System	Muscle tremor,Oral Discharge	N/A	Long bone	PM & Egg isolation	Negative
A486/06	2006	July	Cold Season	Muranga	Zone IV (Upper midlands)	Chicken	Carcass	1	DVO	300	100	33.3333	25	8.33333	Intensive System	Inappetance,Limping,Dyspnoea	N/A	Long bone	PM & Egg isolation	Negative
A487/06	2006	July	Cold Season	Kiambu	Zone IV (Upper midlands)	Chicken	Carcass	2	Private Vet	800	3	0.375	100	12.5	Intensive System	Limb weakness,Inappetance and death	14	Long bone ,Trachea	PM & Egg isolation	Negative
A49/09	2009	Feb	Dry Season	Kericho	Zone III (Lower highlands)	Chicken	Long bone	1	RVIL	14	1	7.14286	1	7.14286	Free-range System	Sudden death	0	Long bone	Egg isolation	Negative
A49/14	2014	Feb	Dry Season	Nairobi	Zone II (Upper highlands)	Chicken	Carcass	1	Owner	300	100	33.3333	10	3.33333	Intensive System	Snoring	3	Observation	PM	Positive
A491/06	2006	July	Cold Season	Kiambu	Zone IV (Upper midlands)	Chicken	Live	1	Owner	40	1	2.5	0	0	Caged System	Swollen Cloaca	7	Long bone,Trachea	PM & Egg isolation	Negative
A492/06	2006	July	Cold Season	Kiambu	Zone IV (Upper midlands)	Chicken	Carcass	2	Owner	150	1	0.666667	1	0.666667	Intensive System	Whitish Diarrhoea	2	Long bone,Trachea	PM & Egg isolation	Negative
A509/06	2006	July	Cold Season	Kiambu	Zone IV (Upper midlands)	Chicken	Carcass	1	Owner	300	285	95	15	5	Intensive System	Coughing,yellowish discharge and blindness	14	Long bone	PM & Egg isolation	Negative
A51/06	2006	Feb	Dry Season	Kericho	Zone III (Lower highlands)	Chicken	Organs	6	RVIL	28	4	14.2857	1	3.57143	Free-range System	Inappetance,dyspnoea, Paralysis and nervous signs	3	Long bone,Trachea,Pancrease,Intestines,liver,spleen	Egg isolation	Negative
A51/12	2012	May	Long-rains Season	Kilifi	Zone VII (Coastal lowlands)	Chicken	Long bone,spleen,pharyngeal swab	3	RVIL	500	440	88	440	88	Intensive System	Whitish Diarrhoea,Nervous sign	7	Long bone,spleen,pharyngeal swab	RT-PCR	Negative
A510/06	2006	July	Cold Season	Kwale	Zone VII (Coastal lowlands)	Chicken	Liver,Long bone,Spleen,Trachea,	4	RVIL	1000	990	99	10	1	Intensive System	Facial and neck oedema,Nasal discharge,High Morbidity and sneezing	3	Liver,Long bone,Spleen,Trachea,	Egg isolation	Negative
A518/06	2006	Aug	Cold Season	Nairobi	Zone II (Upper highlands)	Chicken	Carcass	1	Owner	150	6	4	2	1.33333	Intensive System	Yellowish discharge/mucous from the mouth	30	Long bone,trachea	PM & Egg isolation	Negative
A520/06	2006	Aug	Cold Season	Mombasa	Zone VII (Coastal lowlands)	Chicken	Lungs,trachea,Intestine,long bone	16	RVIL	28	5	17.8571	5	17.8571	Unknown System	Sudden death	1	Lungs,trachea,Intestine,long bone	Egg isolation	Positive
A521/06	2006	Aug	Cold Season	Kiambu	Zone IV (Upper midlands)	Chicken	Carcass	1	DVO	2	1	50	1	50	Free-range System	Sudden death	N/A	Long bone,Trachea	PM & Egg isolation	Positive
A522/06	2006	Aug	Cold Season	Kiambu	Zone IV (Upper midlands)	Ducks	Carcass	1	DVO	10	4	40	1	10	Free-range System	Greenish Diarrhoea	N/A	Long bone,trachea	PM & Egg isolation	Negative
A523/06	2006	Aug	Cold Season	Narok	Zone IV (Upper midlands)	Chicken	Carcass	1	DVO	20	20	100	19	95	Free-range System	Greenish yellow diarrhoea,Resspiratory distress,High Mortality	5	Long bone Trachea	PM & Egg isolation	Positive
A525/06	2006	Aug	Cold Season	Kiambu	Zone IV (Upper midlands)	Chicken	Carcass	6	DVO	11	11	100	8	72.7273	Free-range System	Bloody greeenish Diarrhoea	6	Long bone,trachea	PM & Egg isolation	Negative
A527/06	2006	Aug	Cold Season	Kiambu	Zone IV (Upper midlands)	Chicken	Carcass	3	VEEU	10	5	50	5	50	Free-range System	N/I	7	Long bone,trachea	PM & Egg isolation	Negative
A53/15	2015	March	Long-rains Season	Kiambu	Zone IV (Upper midlands)	Chicken	Live	2	Owner	500	30	6	20	4	Intensive System	Greenish diarrhoea,Inappetance,Wheezing sound	N/A	Observation	PM	Positive
A54/06	2006	Feb	Dry Season	Nairobi	Zone II (Upper highlands)	Chicken	Carcass	1	VEEU	1	1	100	1	100	Unknown System	Bird found disposed	0	Long bone,brain	PM & Egg isolation	Negative
A557/06	2006	Sept	Cold Season	Nairobi	Zone II (Upper highlands)	Chicken	Carcass	3	Owner	3000	2000	66.6667	650	21.6667	Intensive System	Weak,Inappetance	30	Long bone,Trachea	PM & Egg isolation	Negative
A56/10	2010	March	Long-rains Season	Nakuru	Zone III (Lower highlands)	Chicken	Long bone	1	RVIL	30	3	10	10	33.3333	Free-range System	Whitish greenish Diarrhoea,Respiratory distress,Dullness		Long bone	RT-PCR	Positive
A56/13	2013	April	Long-rains Season	Kiambu	Zone IV (Upper midlands)	Chicken	Live	1	Owner	60	35	58.3333	6	10	Free-range System	Diarrhoea,Weak limbs,Respiratory distress,Inappetance	5	Observation	PM	Positive
A57/10	2010	March	Long-rains Season	Nakuru	Zone III (Lower highlands)	Chicken	Long bone	1	Owner	3	1	33.3333	1	33.3333	Free-range System	Sudden Death	1	Long bone	RT-PCR	Negative
A581/06	2006	Sept	Cold Season	Nairobi	Zone II (Upper highlands)	Chicken	Carcass	1	Owner	10	4	40	2	20	Free-range System	Mucous and off feed	N/A	Long bone,trachea	PM & Egg isolation	Negative
A59/10	2010	March	Long-rains Season	Nakuru	Zone III (Lower highlands)	Chicken	Long bone	1	RVIL	30	1	3.33333	1	3.33333	Free-range System	Sudden Death	1	Long bone	Egg isolation	Negative
A599/06	2006	Oct	Short-rains Season	Nairobi	Zone II (Upper highlands)	Chicken	Carcass	2	VEEU	14	5	35.7143	6	42.8571	Free-range System	Respiratory distress	3	Long bone, trachea	PM & Egg isolation	Negative
A60/06	2006	Feb	Dry Season	Kiambu	Zone IV (Upper midlands)	Goose	Carcass	1	Private Vet	3	3	100	2	66.6667	Free-range System	Inappetance,Diarrhoea,In cordination	7	Blood,Cloacal swab	PM & Egg isolation	Positive
A613/06	2006	Oct	Short-rains Season	Kiambu	Zone IV (Upper midlands)	Chicken	Carcass	1	Owner	100	0	0	2	2	Intensive System	Sudden death	N/A	Long bone,trachea	PM & Egg isolation	Negative
A618/06	2006	Oct	Short-rains Season	Kajiado	Zone IV (Upper midlands)	Chicken	Carcass	1	Owner	100	99	99	1	1	Intensive System	Snoring	3	Long bone,trachea	PM & Egg isolation	Negative
A62/08	2008	April	Long-rains Season	Garissa	Zone VI (Inner lowlands)	Chicken	Carcass	3	RVIL	11	8	72.7273	8	72.7273	Free-range System	Sudden death	0	Liver,intestine	PM & Egg isolation	Positive
A632/06	2006	Nov	Short-rains Season	Kericho	Zone III (Lower highlands)	Chicken	Long bone	1	RVIL	40	11	27.5	13	32.5	Intensive System	N/I	N/A	Long bone	Egg isolation	Negative
A633/06	2006	Nov	Short-rains Season	Kericho	Zone III (Lower highlands)	Chicken	Long bone	1	RVIL	200	40	20	20	10	Intensive System	Reduced Appetite,Weakness	N/A	Long bone	Egg isolation	Negative
A634/06	2006	Nov	Short-rains Season	Kericho	Zone III (Lower highlands)	Turkey	Carcass	1	RVIL	15	4	26.6667	2	13.3333	Free-range System	Inappetance,Unthriftness	2	Long bone,trachea	Egg isolation	Negative
A639/06	2006	Nov	Short-rains Season	Nyeri	Zone II (Upper highlands)	Chicken	Carcass	2	RVIL	250	100	40	40	16	Unknown System	Sudden death	N/A	Trachea	PM & Egg isolation	Negative
A64/07	2007	Feb	Dry Season	Nairobi	Zone II (Upper highlands)	Chicken	Live	1	Owner	500	0	0	0	0	Intensive System	Whitish diarrhoea,swollen crop	1	Long bone	PM & Egg isolation	Negative
A647/06	2006	Nov	Short-rains Season	Nakuru	Zone III (Lower highlands)	Chicken	Carcass	1	RVIL	57	47	82.4561	10	17.5439	Free-range System	Sudden death	N/A	Long bone	PM & Egg isolation	Negative
A66/06	2006	Feb	Dry Season	Nairobi	Zone II (Upper highlands)	Chicken	Carcass	2	Private Vet	19	0	0	9	47.3684	Free-range System	Yellowish diarrhoea,Sneezing,Ruffled feathers,Inappetance	7	Trachea	PM & Egg isolation	Positive
A70/10	2010	April	Long-rains Season	Kiambu	Zone IV (Upper midlands)	Chicken	Live	2	Owner	200	5	2.5	8	4	Intensive System	Yellowish whitish diarrhoea,Inappetance	14	Long bone	PM & RT-PCR	Positive
A72/06	2006	Feb	Dry Season	Mombasa	Zone VII (Coastal lowlands)	Chicken	Organs	5	RVIL	250	200	80	170	68	Intensive System	Whitish Diarrhoea,Cough,paralysis,Death	14	Tracheal swabs,Trachea,Spleen,Intestine	Egg isolation	Positive
A77/12	2012	April	Long-rains Season	Nakuru	Zone III (Lower highlands)	Chicken	Long bone	1	RVIL	100	10	10	3	3	Intensive System	Yellowish diarrhoea,Inappetance	N/A	Long bone	RT-PCR	Positive
A78/12	2012	April	Long-rains Season	Nakuru	Zone III (Lower highlands)	Chicken	Long bone	1	RVIL	250	0	0	74	29.6	Intensive System	Respiratory distress,Discharge from the mouth	N/A	Long bone	RT-PCR	Positive
A79/12	2012	April	Long-rains Season	Nakuru	Zone III (Lower highlands)	Chicken	Long bone	1	RVIL	20	12	60	5	25	Caged System	Sluggish,Recumbency	2	Long bone	RT-PCR	Negative
A81/06	2006	Feb	Dry Season	Nairobi	Zone II (Upper highlands)	Chicken	Carcass	1	Private Vet	1	1	100	1	100	Unknown System	Found dead	0	Long bone,trachea	PM & Egg isolation	Negative
A83/07	2007	March	Long-rains Season	Muranga	Zone IV (Upper midlands)	Chicken	Live	1	Owner	2500	0	0	45	1.8	Intensive System	Sleeping,whitish diarrhoea	60	Trachea,long bone	PM & Egg isolation	Negative
A85/06	2006	Feb	Dry Season	Nairobi	Zone II (Upper highlands)	Chicken	Carcass	1	Owner	300	0	0	4	1.33333	Intensive System	Sudden death	3	Trachea	PM & Egg isolation	Positive
A87/06	2006	Feb	Dry Season	Nairobi	Zone II (Upper highlands)	Chicken	Carcass	1	Private Vet	456	1	0.219298	1	0.219298	Intensive System	Sudden death	0	Long bone	PM & Egg isolation	Negative
A88/10	2010	April	Long-rains Season	Nakuru	Zone III (Lower highlands)	Chicken	Long bone	1	Owner	160	0	0	1	0.625	Intensive System	whitish diarrhoea	3	Long bone	Egg isolation	Negative
A90/12	2012	May	Long-rains Season	Uasin Gishu	Zone III (Lower highlands)	Chicken	Long bone	2	RVIL	100	60	60	10	10	Intensive System	Drowsy,weak,Anorexic	N/A	Long bone	RT-PCR	Negative
A91/05	2005	March	Long-rains Season	Kilifi	Zone VII (Coastal lowlands)	Chicken	Long bone,Spleen	4	RVIL	30	10	33.3333	3	10	Free-range System	Inappetance,diarrhoea,nervous symptoms	N/A	Long bone,Spleen	Egg isolation	Negative
A92/06	2006	March	Long-rains Season	Kiambu	Zone IV (Upper midlands)	Chicken	Carcass	1	Owner	22	1	4.54545	1	4.54545	Intensive System	Nasal discharge, Dull,Inappetance	2	Long bone,trachea	PM & Egg isolation	Positive
A94/06	2006	March	Long-rains Season	Mombasa	Zone VII (Coastal lowlands)	Chicken	Long bone,Cloacal swab,tracheal swab,Trachea,spleen,brain	11	RVIL	250	20	8	14	5.6	Intensive System	Inappetance,Coughing,Paralysis and death within 5 hrs	0	Long bone,Cloacal swab,tracheal swab,Trachea,spleen,brain	Egg isolation	Negative
A97/07	2007	March	Long-rains Season	Machakos	Zone IV (Upper midlands)	Chicken	Carcass	1	Owner	890	200	22.4719	10	1.1236	Intensive System	Drooping wings,Weakness and then death	60	Long bone	PM & Egg isolation	Negative
A97/10	2010	May	Long-rains Season	Nairobi	Zone II (Upper highlands)	Chicken	Carcass	2	Owner	1000	0	0	7	0.7	Intensive System	Dullness	1	Long bone	PM & Egg isolation	Negative

## Sheet: NDV-Positive Cases (n=140)
Table S3: 144 reported that tested positive for ND infections when subjected to various serological and/or virological tests (see manuscript text for details)
Case No.	Time of sample reception			Location of the farm (County)	Agro-ecological zone (AEZ)	Climate data		Type of bird	Submitted material	No. of submitted material	Category of submitter		Surviving birds with clinical signs (at reporting date)		Numbers of dead birds		Production system	Clinical symptoms	Duration of clinical signs before reportings (days)	Tested sample	Test done
	Year	Month	Season			Mean monthly temp (℃)	Mean relative humidity (%)					Flock size	Total No.	% of flock size	Dead.Birds	% of flock size
A06/09	2009	Jan	Dry Season	Kiambu	Zone IV (Upper midlands)	26	79.2581	Chicken	Carcass	3	Owner	5000	20	0.4	100	2	Intensive System	Inappetance,coughing	14	Long bone	PM & Egg isolation
A08/15	2015	Jan	Dry Season	Nairobi	Zone II (Upper highlands)	20.9231	54.2222	Chicken	Carcass	1	Owner	25	18	72	15	60	Caged System	Respiratory distress,Weakness,Whitish diarrhoea	3	Observation	PM
A10/10	2010	Jan	Dry Season	Nairobi	Zone II (Upper highlands)	20.2857	73.2222	Chicken	Carcass	1	Owner	700	10	1.42857	17	2.42857	Intensive System	Whitish Yellow diarrhoea,Dullness	14	Observation	PM
A100/06	2006	March	Long-rains Season	Nakuru	Zone III (Lower highlands)	27.33	83.1	Chicken	Carcass	1	RVIL	20	6	30	3	15	Intensive System	General weakness,Greenish Diarrhoea,Respiratory diseases	60	Long bone,Trachea	PM & Egg isolation
A102/11	2011	June	Cold Season	Kericho	Zone III (Lower highlands)	17.8333	80.5	Chicken	Organs	10	RVIL	102	75	73.5294	75	73.5294	Intensive System	Torticollis,Whitish iarrhoea,inappetance	7	Liver,Long bone,Spleen,Trachea,Intestinal content,Heart,Pancrease,Kidney,Lung,Brain	Egg isolation
A106/06	2006	March	Long-rains Season	Kiambu	Zone IV (Upper midlands)	27.39	72.3226	Chicken	Carcass	1	Owner	200	20	10	20	10	Intensive System	Snoring,Yellowish Diarrhoea,Locomotor ataxy	14	Long bone	PM & Egg isolation
A108/06	2006	March	Long-rains Season	Kiambu	Zone IV (Upper midlands)	27.39	72.3226	Chicken	Carcass	1	Private Vet	1100	950	86.3636	150	13.6364	Intensive System	Paralysis of one leg,Inappetance,Drowsy	30	Long bone, Trachea	PM & Egg isolation
A108/14	2014	June	Cold Season	Nairobi	Zone II (Upper highlands)	18.5385	75.8846	Chicken	Live	1	Owner	153	74	48.366	153	100	Intensive System	Whitish Diarrhoea	60	Observation	PM
A109/06	2006	March	Long-rains Season	Kiambu	Zone IV (Upper midlands)	27.39	72.3226	Chicken	Carcass	1	Owner	30	3	10	1	3.33333	Intensive System	Ruffled feathers,Greenish Diarrhoea and discharge from nostrils	3	Long bone, Trachea	PM & Egg isolation
A113/13	2013	July	Cold Season	Kiambu	Zone IV (Upper midlands)	23.5484	70.3871	Chicken	Carcass	1	Owner	350	40	11.4286	300	85.7143	Intensive System	Diarrhoea,Inappetance	7	Observation	PM
A115/08	2008	June	Cold Season	Kiambu	Zone IV (Upper midlands)	23.7	79.8	Chicken	Live	2	Owner	100	75	75	25	25	Intensive System	Yellowish diarrhoea,Inappetance,Weak	7	Long bone,spleen,intestine	PM & Egg isolation
A124/15	2015	June	Cold Season	Nairobi	Zone II (Upper highlands)	18.7917	76	Chicken	Live	2	Owner	505	425	84.1584	80	15.8416	Intensive System	Bloody diarrhoea,dull,whitish diarrhoea,stiff neck,blindness,eye discharge	NA	Observation	PM
A128/06	2006	March	Long-rains Season	Nairobi	Zone II (Upper highlands)	19.7917	69.4615	Chicken	Carcass	2	Owner	612	2	0.326797	20	3.26797	Intensive System	Paralysis of the legs, Ruffled feathers,Drowsiness and eventual death	7	Long bone	PM & Egg isolation
A135/08	2008	June	Cold Season	Nakuru	Zone III (Lower highlands)	26.5667	82.9	Chicken	Long bone	1	RVIL	9	0	0	0	0	Free-range System	Yellowish diarrhoea,Respiratory distress	0	Long bone	Egg isolation
A135/11	2011	April	Long-rains Season	Kajiado	Zone IV (Upper midlands)	24.9667	77.4333	Chicken	Carcass	2	DVO	44	7	15.9091	7	15.9091	Intensive System	Dullness,Respiratory distress,Noisy breathing	NA	Observation	PM
A141/06	2006	March	Long-rains Season	Nairobi	Zone II (Upper highlands)	19.7917	69.4615	Chicken	Live	1	VEEU	12	12	100	3	25	Free-range System	Yellowish Diarrhoea,Inappetance,lethargy,sneezing	4	Long bone,Trachea	PM & Egg isolation
A142/06	2006	March	Long-rains Season	Nairobi	Zone II (Upper highlands)	19.7917	69.4615	Chicken	Carcass	2	DVO	18	6	33.3333	6	33.3333	Free-range System	Roughed feathers	2	Long bone,Trachea	PM & Egg isolation
A147/06	2006	March	Long-rains Season	Kwale	Zone VII (Coastal lowlands)	28.5806	76.2581	Chicken	Long bone,Spleen	2	RVIL	100	50	50	30	30	Intensive System	Respiratory distress,Drowsiness,Snoring	3	Long bone,Spleen	Egg isolation
A148/10	2010	June	Cold Season	Baringo	Zone IV (Upper midlands)	17.2593	75.4483	Chicken	Long bone	1	RVIL	130	60	46.1538	55	42.3077	Intensive System	Diarrhoea,Dullness	60	Long bone	RT-PCR
A149/06	2006	March	Long-rains Season	Nairobi	Zone II (Upper highlands)	19.7917	69.4615	Chicken	Carcass	1	VEEU	40	3	7.5	1	2.5	Caged System	Weakness,Ruffled feathers,Stiffen legs,Inappetance	3	Long bone,Trachea, Spleen	PM & Egg isolation
A150/06	2006	March	Long-rains Season	Meru	Zone III (Lower highlands)	27	NA	Chicken	Carcass	2	DVO	8	1	12.5	1	12.5	Free-range System	Circling	0	Long bone,Trachea	PM & Egg isolation
A151/06	2006	March	Long-rains Season	Nairobi	Zone II (Upper highlands)	19.7917	69.4615	Chicken	Carcass	1	Owner	30	10	33.3333	8	26.6667	Free-range System	NA	7	Long bone,Trachea	PM & Egg isolation
A154/06	2006	March	Long-rains Season	Kajiado	Zone IV (Upper midlands)	19.7917	69.4615	Chicken	Carcass	1	Owner	30	2	6.66667	2	6.66667	Free-range System	Yellowish diarrhoea,Ruffled feathers	2	Long bone	PM & Egg isolation
A157/11	2011	May	Long-rains Season	Kiambu	Zone IV (Upper midlands)	27.2258	79.4516	Chicken	Carcass	1	Owner	400	35	8.75	30	7.5	Intensive System	Whitish diarrhoea	30	Long bone	PM & Egg isolation
A160/06	2006	March	Long-rains Season	Nakuru	Zone III (Lower highlands)	27.33	83.1	Ducks	Carcass	1	RVIL	7	2	28.5714	2	28.5714	Free-range System	Sudden death	0	Long bone	PM & Egg isolation
A161/11	2011	May	Long-rains Season	Kiambu	Zone IV (Upper midlands)	27.2258	79.4516	Chicken	Live	1	Owner	550	20	3.63636	15	2.72727	Intensive System	Yellowish whitish diarrhoea	7	Long bone	PM & Egg isolation
A161/12	2012	July	Cold Season	Uasin Gishu	Zone III (Lower highlands)	16.3871	82.9677	Chicken	Long bone	1	RVIL	133	0	0	13	9.77444	Intensive System	Yellowish diarrhoea	NA	Long bone	Egg isolation
A164/06	2006	March	Long-rains Season	Kiambu	Zone IV (Upper midlands)	27.39	72.3226	Chicken	Carcass	2	Owner	800	0	0	100	12.5	Intensive System	Drowsiness	21	Long bone	PM & Egg isolation
A164/13	2013	Sept	Cold Season	Kiambu	Zone IV (Upper midlands)	26.1	65.3333	Chicken	Carcass	2	Owner	3000	100	3.33333	100	3.33333	Intensive System	Paralysis of the legs,Swollen eyes,Whitish diarrhoea	5	Observation	PM
A166/07	2007	May	Long-rains Season	Nairobi	Zone II (Upper highlands)	19.1935	78.9677	Chicken	Carcass	2	Owner	700	100	14.2857	600	85.7143	Intensive System	Greenish Yellowish diarrhoea	10	Observation	PM
A166/10	2010	May	Long-rains Season	Kericho	Zone III (Lower highlands)	22	28.94	Chicken	Long bone	1	RVIL	10	3	30	2	20	Free-range System	Diarrhoea,Paralysis of legs	3	Long bone	RT-PCR
A169/13	2013	Oct	Short-rains Season	Kiambu	Zone IV (Upper midlands)	26.6333	72.4667	Chicken	Carcass	1	Owner	200	200	100	13	6.5	Intensive System	Greenish diarrhoea,Tracheal rales,reduced production	7	Observation	PM
A170/06	2006	March	Long-rains Season	Nairobi	Zone II (Upper highlands)	19.7917	69.4615	Chicken	Carcass	2	Owner	250	2	0.8	2	0.8	Intensive System	Sudden death	0	Long bone	PM & Egg isolation
A170/11	2011	May	Long-rains Season	Kiambu	Zone IV (Upper midlands)	27.2258	79.4516	Chicken	Carcass	2	Owner	5000	0	0	200	4	Intensive System	Inappetance,Weakness	28	Long bone	PM & Egg isolation
A174/06	2006	March	Long-rains Season	Kiambu	Zone IV (Upper midlands)	27.39	72.3226	Chicken	Carcass	5	VEEU	350	0	0	45	12.8571	Intensive System	Inappetance,Hunched back,ruffled feathers	7	Long bone,brain	PM & Egg isolation
A176/13	2013	Oct	Short-rains Season	Kiambu	Zone IV (Upper midlands)	26.6333	72.4667	Chicken	Live	2	Owner	600	40	6.66667	40	6.66667	Intensive System	Dullness,Ruffled feathers,Inappetance	14	Observation	PM
A177/13	2013	Oct	Short-rains Season	Kajiado	Zone IV (Upper midlands)	20.8	59	Chicken	Live	2	Owner	720	0	0	15	2.08333	Intensive System	Dullness,snoring,yellowish diarrhoea	NA	Observation	PM
A179/11	2011	May	Long-rains Season	Kiambu	Zone IV (Upper midlands)	27.2258	79.4516	Chicken	Carcass	1	Owner	1800	850	47.2222	550	30.5556	Intensive System	Respiratory distress,inappetance	1	Long bone	PM & Egg isolation
A182/11	2011	May	Long-rains Season	Kericho	Zone III (Lower highlands)	20.5667	28.6667	Chicken	Long bone	1	RVIL	1	1	100	1	100	Free-range System	Found dead	NA	Long bone	Egg isolation
A184/10	2010	July	Cold Season	Nairobi	Zone II (Upper highlands)	15.6667	78.4444	Chicken	Carcass	4	Owner	14	14	100	10	71.4286	Free-range System	Yellowish diarrhoea,Inappetance	7	Long bone	PM & RT-PCR
A184/11	2011	May	Long-rains Season	Kericho	Zone III (Lower highlands)	20.5667	28.6667	Chicken	Organs	10	RVIL	80	35	43.75	35	43.75	Intensive System	Dullish yellowish diarrhoea	2	Liver,Long bone,Spleen,Trachea,Intestinal content,Heart,Pancrease,Kidney,Lung,Brain	Egg isolation
A187/10	2010	Aug	Cold Season	Nairobi	Zone II (Upper highlands)	18.0323	70.129	Chicken	Carcass	1	Owner	10	1	10	2	20	Free-range System	Diarrhoea,Inappetance,Drowsy	NA	Cloacal swab,trachea	PM & RT-PCR
A188/10	2010	Aug	Cold Season	Kiambu	Zone IV (Upper midlands)	24.71	67.6129	Chicken	Carcass	2	Owner	250	200	80	150	60	Intensive System	Whitish Diarrhoea,Inappetance,Dullness	5	Long bone	PM & RT-PCR
A189/13	2013	July	Cold Season	Nairobi	Zone II (Upper highlands)	18.069	68.8276	Chicken	Carcass	1	Owner	70	70	100	6	8.57143	Caged System	General weakness	4	Observation	PM
A191/06	2006	March	Long-rains Season	Kiambu	Zone IV (Upper midlands)	27.39	72.3226	Chicken	Carcass	1	DVO	7	1	14.2857	1	14.2857	Free-range System	Yellowish diarrhoea	0	Long bone,trachea	PM & Egg isolation
A193/06	2006	March	Long-rains Season	Nairobi	Zone II (Upper highlands)	19.7917	69.4615	Chicken	Carcass	1	Owner	52	0	0	45	86.5385	Caged System	Diarrhoea,respiratory distress,Inappetance	0	Long bone,trachea	PM & Egg isolation
A194/06	2006	March	Long-rains Season	Nairobi	Zone II (Upper highlands)	19.7917	69.4615	Ducks	Carcass	1	Owner	25	8	32	10	40	Free-range System	Mucoid discharge,Drooling,Emaciation	30	Long bone, Trachea	PM & Egg isolation
A194/07	2006	Aug	Cold Season	Nakuru	Zone III (Lower highlands)	26.5806	80.1613	Chicken	Long bone	1	RVIL	60	1	1.66667	0	0	Caged System	Whitish Diarrhoea,Decreased appetite,Weak	60	Long bone	HA
A194/10	2010	Aug	Cold Season	Nairobi	Zone II (Upper highlands)	18.0323	70.129	Chicken	Long bone	1	Owner	5	5	100	4	80	Free-range System	Diarrhoea, Inappetance	NA	Long bone	Egg isolation
A195/06	2006	March	Long-rains Season	Nairobi	Zone II (Upper highlands)	19.7917	69.4615	Chicken	Carcass	2	Owner	18	0	0	6	33.3333	Free-range System	Whitish diarrhoea,weak limbs,General weakness	2	Long bone, Trachea	PM & Egg isolation
A196/07	2007	June	Cold Season	Nairobi	Zone II (Upper highlands)	18.3333	73.7	Turkey	Carcass	2	Owner	10	0	0	5	50	Free-range System	Dropping head	NA	Observation	PM
A197/12	2012	Aug	Cold Season	Kilifi	Zone VII (Coastal lowlands)	25.4516	77.3226	Chicken	Live	2	RVIL	40	15	37.5	15	37.5	Free-range System	Nasal discharge,Laboured breathing,Greenish diarrhoea, swollen head	14	Long bone,Spleen	PM & Egg isolation
A198/06	2006	March	Long-rains Season	Nairobi	Zone II (Upper highlands)	19.7917	69.4615	Chicken	Carcass	2	Owner	11	0	0	2	18.1818	Free-range System	Mucoid discharge,Coughing	0	Long bone,trachea	PM & Egg isolation
A199/06	2006	March	Long-rains Season	Nakuru	Zone III (Lower highlands)	27.33	83.1	Chicken	Carcass	3	RVIL	5000	4000	80	1000	20	Intensive System	Dull,anorexic	3	Long bone, Trachea,Intestine	PM & Egg isolation
A20/06	2006	Jan	Dry Season	Nairobi	Zone II (Upper highlands)	19.9643	56.7	Chicken	Carcass	1	Private Vet	10	4	40	6	60	Intensive System	Whitish Diarrhoea	4	Liver ,spleen	PM & Egg isolation
A200/10	2010	Aug	Cold Season	Baringo	Zone IV (Upper midlands)	16.6	83.6	Chicken	Long bone	1	RVIL	400	90	22.5	40	10	Intensive System	Inappetance,coughing,nasal discharge,Dull,Weak	14	Long bone	Egg isolation
A200/11	2011	June	Cold Season	Nakuru	Zone III (Lower highlands)	18.9565	76.48	Chicken	Trachea	1	RVIL	400	10	2.5	10	2.5	Intensive System	NA	NA	Trachea	Egg isolation
A201/11	2011	June	Cold Season	Nakuru	Zone III (Lower highlands)	18.9565	76.48	Chicken	Trachea	1	RVIL	30	6	20	3	10	Free-range System	Greenish Whitish diarrhoea,Discharge from nostril	NA	Trachea	Egg isolation
A202/07	2007	Aug	Cold Season	Kiambu	Zone IV (Upper midlands)	24.09	73.12	Chicken	Carcass	2	Owner	6000	0	0	20	0.333333	Intensive System	Inappetance,Drooping,Twisting neck,Whitish greenish diarrhoea,Nasal discharge	14	Tracheal swab,Cloacal swab	PM & HA
A203/05	2005	Nov	Short-rains Season	Kericho	Zone III (Lower highlands)	18.6667	64.6667	Chicken	Long bone,liver	2	RVIL	30	3	10	3	10	Free-range System	Inappetance,Oral-nasal discharge,Weakness,Death	4	Long bone,Liver	Egg isolation
A206/06	2006	March	Long-rains Season	Kilifi	Zone VII (Coastal lowlands)	26.3077	77.8214	Chicken	Long bone,Trachea,Spleen	3	RVIL	20	5	25	1	5	Free-range System	Lethargy,droopy wings,inappetance	0	Long bone,Trachea,Spleen	Egg isolation
A210/10	2010	Aug	Cold Season	Kericho	Zone III (Lower highlands)	30	53	Chicken	Long bone,Spleen	2	RVIL	150	25	16.6667	23	15.3333	Intensive System	Greenish diarrhoea,Ruffled Feathers,Whizing,Dullness	NA	Long bone,Spleen	Egg isolation
A211/10	2010	Aug	Cold Season	Kericho	Zone III (Lower highlands)	30	53	Chicken	Organs	54	RVIL	80	1	1.25	1	1.25	Caged System	Haemorrhages on wattles	1	Liver,Long bone,Spleen,Trachea,Intestinal content,Heart,Pancrease,Kidney,Lung,Brain	Egg isolation
A212/10	2010	Aug	Cold Season	Kericho	Zone III (Lower highlands)	30	53	Chicken	Organs	17	RVIL	100	60	60	60	60	Intensive System	Yellowish Diarrhoea,Drooping wings,Inappetance,Weak	4	Liver,Long bone,Spleen,Trachea,Intestinal content,Heart,Pancrease,Kidney,Lung,Brain	Egg isolation
A213/10	2010	Aug	Cold Season	Kericho	Zone III (Lower highlands)	30	53	Chicken	Organs	9	RVIL	31	12	38.7097	12	38.7097	Free-range System	NA	NA	Liver,Long bone,Spleen,Trachea,Intestinal content,Heart,Pancrease,Kidney,Lung,Brain	Egg isolation
A215/06	2006	March	Long-rains Season	Kiambu	Zone IV (Upper midlands)	27.39	72.3226	Chicken	Carcass	1	DVO	30	6	20	1	3.33333	Free-range System	Found dead	0	Long bone,Trachea	PM & Egg isolation
A217/06	2006	March	Long-rains Season	Nairobi	Zone II (Upper highlands)	19.7917	69.4615	Chicken	Long bone,Trachea	2	Owner	150	50	33.3333	35	23.3333	Intensive System	Yellowish diarrhoea,General weakness	3	Long bone,Trachea	Egg isolation
A217/12	2012	Sept	Cold Season	Nairobi	Zone II (Upper highlands)	19.5	65.3667	Chicken	Live	1	Owner	16	7	43.75	5	31.25	Free-range System	Whitish diarrhoea,Swollen eyes	NA	Long bone	PM & Egg isolation
A222/07	2007	Aug	Cold Season	Nakuru	Zone III (Lower highlands)	25.7692	82.6	Chicken	Serum	4	RVIL	25	5	20	11	44	Free-range System	Sudden death	NA	Serum	ELISA
A225/07	2007	Aug	Cold Season	Kiambu	Zone IV (Upper midlands)	24.09	73.12	Chicken	Carcass	1	Owner	230	5	2.17391	1	0.434783	Intensive System	Dull	2	Long bone	PM & Egg isolation
A230/12	2012	Oct	Short-rains Season	Kiambu	Zone IV (Upper midlands)	26.4516	74.3871	Chicken	Carcass	1	DVO	50	3	6	3	6	Caged System	Found dead	NA	Long bone	PM & Egg isolation
A232/10	2010	Sept	Cold Season	Nakuru	Zone III (Lower highlands)	18.1111	71.3125	Chicken	Long bone,Spleen	2	RVIL	1500	2	0.133333	2	0.133333	Intensive System	Sudden Death	0	Spleen,long bone	Egg isolation
A233/05	2005	Dec	Short-rains Season	Machakos	Zone IV (Upper midlands)	20.4516	60.8065	Chicken	Carcass	10	Owner	1000	0	0	55	5.5	Intensive System	Brownish Diarrhoea,Laboured breathing	2	Long bone,tracheal swab,liver	PM & Egg isolation
A237/06	2006	May	Long-rains Season	Kisumu	Zone V (Lower midlands)	21.4839	76.5161	Chicken	Liver,Spleen,intestine,Trachea,Long bone	4	DVO	400	200	50	100	25	Intensive System	Dullness	1	Liver,Spleen,intestine,Trachea,Long bone	Egg isolation
A238/10	2010	Sept	Cold Season	Nairobi	Zone II (Upper highlands)	18.9333	66	Chicken	Carcass	1	Owner	150	0	0	2	1.33333	Intensive System	Dizziness,inappetance	7	Long bone	PM & RT-PCR
A239/05	2005	Dec	Short-rains Season	Meru	Zone III (Lower highlands)	24	NA	Chicken	Carcass	1	DVO	5	5	100	5	100	Free-range System	Dull,greenish yellow diarrhoea	7	Liver,lung heart	PM & Egg isolation
A240/12	2012	Oct	Short-rains Season	Nakuru	Zone III (Lower highlands)	18.5357	76	Chicken	Long bone	1	RVIL	15	12	80	10	66.6667	Free-range System	Yellowish whitish diarrhoea,Gasping	7	Long bone	RT-PCR
A241/10	2010	Sept	Cold Season	Nakuru	Zone III (Lower highlands)	18.1111	71.3125	Chicken	Long bone	2	Owner	30	10	33.3333	5	16.6667	Free-range System	Coughing,Sneezing,Salivation	NA	Long bone	RT-PCR
A241/15	2015	Nov	Short-rains Season	Kajiado	Zone IV (Upper midlands)	20.9231	54.2222	Chicken	Live	2	Owner	3000	400	13.3333	100	3.33333	Intensive System	Whitish Diarrhoea	4	Long bone,trachea	PM & RT-PCR
A244/06	2007	April	Long-rains Season	Nairobi	Zone II (Upper highlands)	20.6333	76.6667	Chicken	Carcass	1	DVO	10	5	50	5	50	Free-range System	Respiratory distress	3	Long bone,Trachea	PM & Egg isolation
A248/06	2006	April	Long-rains Season	Busia	Zone V (Lower midlands)	22.1786	77.4483	Chicken	Carcass	1	DVO	24	7	29.1667	3	12.5	Free-range System	dull,Staggering	NA	Long bone,Trachea	PM & Egg isolation
A249/12	2012	Oct	Short-rains Season	Kiambu	Zone IV (Upper midlands)	26.4516	74.3871	Chicken	Carcass	2	Owner	1000	20	2	30	3	Intensive System	Dull,inappetance,Yellowish whitish diarrhoea	4	Cloacal swab	PM & HA
A25/09	2009	Feb	Dry Season	Nakuru	Zone III (Lower highlands)	27.1786	82.8929	Chicken	Carcass	4	VEEU	1000	830	83	823	82.3	Intensive System	Greenish diarroea,Sneezing,Dullness	9	Cloacal swab,tracheal swab,Long bone	PM & Egg isolation
A250/10	2010	Oct	Short-rains Season	Kericho	Zone III (Lower highlands)	22	32.32	Chicken	Organs	11	RVIL	50	21	42	11	22	Caged System	NA	0	Liver,Long bone,Spleen,Trachea,Intestinal content,Heart,Pancrease,Kidney,Lung,Brain	RT-PCR
A251/15	2015	Nov	Short-rains Season	Kiambu	Zone IV (Upper midlands)	32	52	Chicken	Live	1	Owner	300	7	2.33333	3	1	Intensive System	Diarhhoea,dizziness,cesation of laying	4	Observation	PM
A252/10	2010	Oct	Short-rains Season	Kericho	Zone III (Lower highlands)	22	32.32	Chicken	Organs	10	RVIL	64	5	7.8125	2	3.125	Free-range System	Whitish Diarrhoea,Nervous sign	2	Liver,Long bone,Spleen,Trachea,Intestinal content,Heart,Pancrease,Kidney,Lung,Brain	RT-PCR
A253/12	2012	Nov	Short-rains Season	Kiambu	Zone IV (Upper midlands)	27.0323	76.129	Chicken	Carcass	1	Owner	280	252	90	28	10	Intensive System	Weight loss and paralysis of the legs	30	Long bone	PM & RT-PCR
A255/12	2012	Nov	Short-rains Season	Kiambu	Zone IV (Upper midlands)	27.0323	76.129	Chicken	Carcass	1	Owner	320	55	17.1875	50	15.625	Intensive System	Weight loss ,inappetance	30	Long bone	PM & RT-PCR
A258/06	2006	April	Long-rains Season	Muranga	Zone IV (Upper midlands)	15.6667	87.8125	Chicken	Carcass	1	DVO	320	0	0	320	100	Intensive System	Diarrhoea	4	Long bone,Trachea	PM & Egg isolation
A259/06	2006	April	Long-rains Season	Muranga	Zone IV (Upper midlands)	15.6667	87.8125	Chicken	Carcass	1	DVO	300	72	24	100	33.3333	Intensive System	Yellowish greenish diarrhoea	6	Long bone,Trachea	PM & Egg isolation
A264/06	2006	April	Long-rains Season	Laikipia	Zone IV (Upper midlands)	NA	NA	Chicken	Carcass	3	DVO	15	12	80	3	20	Free-range System	Oral discharge,Swollen eyes,Snoring,Coughing	NA	Long bone,Trachea	PM & Egg isolation
A264/10	2010	Oct	Short-rains Season	Nairobi	Zone II (Upper highlands)	20.8387	62.6129	Chicken	Carcass	3	Owner	15000	0	0	120	0.8	Intensive System	Whitish Diarrhoea,Drooping wings,Dullness	2	Long bone	PM & RT-PCR
A265/12	2012	Nov	Short-rains Season	Nakuru	Zone III (Lower highlands)	18.2581	48.7097	Chicken	Long bone	1	RVIL	700	15	2.14286	15	2.14286	Intensive System	Sudden death	30	Long bone	RT-PCR
A268/10	2010	Oct	Short-rains Season	Nairobi	Zone II (Upper highlands)	20.8387	62.6129	Chicken	Live	3	Owner	80	20	25	8	10	Caged System	Dullness,Shivering,Inappetance	7	Long bone	PM & RT-PCR
A269/06	2006	April	Long-rains Season	Meru	Zone III (Lower highlands)	24	NA	Chicken	Carcass	2	DVO	50	11	22	10	20	Caged System	Inappetance,Swollen eyelids,dyspnoea	NA	Long Bone	PM & Egg isolation
A270/10	2010	Oct	Short-rains Season	Kiambu	Zone IV (Upper midlands)	27.9677	68.871	Chicken	Carcass	2	Owner	340	2	0.588235	1	0.294118	Intensive System	Yellowish Diarrhoea	1	Long bone	PM & RT-PCR
A271/07	2007	Sept	Cold Season	Kiambu	Zone IV (Upper midlands)	25.9333	67.3333	Chicken	Carcass	1	Owner	400	60	15	20	5	Intensive System	Whitish green diarrhoea,Snoring	7	Long bone,Liver	PM & HA
A271/10	2010	Oct	Short-rains Season	Nairobi	Zone II (Upper highlands)	20.8387	62.6129	Chicken	Carcass	2	Owner	270	25	9.25926	16	5.92593	Intensive System	Greenish Diarrhoea,opacity eyes,Dropping head	7	Long bone	PM & RT-PCR
A273/12	2012	Dec	Short-rains Season	Kiambu	Zone IV (Upper midlands)	26.2258	80.0323	Chicken	Carcass	1	Owner	173	25	14.4509	10	5.78035	Intensive System	Drooping wings,Weakness and then death	3	Cloacal swab	PM & HA
A274/06	2006	April	Long-rains Season	Kiambu	Zone IV (Upper midlands)	27.27	75.9667	Chicken	Live	4	DVO	600	50	8.33333	100	16.6667	Intensive System	Lameness,Recumbency	NA	Long bone,Trachea	PM & Egg isolation
A279/06	2006	April	Long-rains Season	Kiambu	Zone IV (Upper midlands)	27.27	75.9667	Ducks	Carcass	7	VEEU	50	9	18	7	14	Free-range System	Dull,Droopy wings,Greenish diarrhoea	1	Long bone,trachea,Cloacal swab	PM & Egg isolation
A279/11	2011	Aug	Cold Season	Kericho	Zone III (Lower highlands)	17	78.2222	Chicken	Organs	10	RVIL	305	8	2.62295	4	1.31148	Intensive System	NA	NA	Liver,Long bone,Spleen,Trachea,Intestinal ,Heart,Pancrease,Kidney,Lung	Egg isolation
A284/06	2006	April	Long-rains Season	Nairobi	Zone II (Upper highlands)	18.25	77.5862	Chicken	Carcass	1	Owner	3	0	0	1	33.3333	Free-range System	Syanotic comb,Regurgitation	2	Long bone	PM & Egg isolation
A290/06	2006	April	Long-rains Season	Kiambu	Zone IV (Upper midlands)	27.27	75.9667	Chicken	Carcass	2	Owner	800	300	37.5	90	11.25	Intensive System	Drooping wings,general weakness	30	Long bone	PM & Egg isolation
A290/10	2010	Nov	Short-rains Season	Narok	Zone IV (Upper midlands)	NA	94	Chicken	Carcass	1	DVO	50	10	20	15	30	Caged System	Coughing,Greenish,White Diarrhoea	NA	Long bone	PM & RT-PCR
A295/07	2007	Oct	Short-rains Season	Nyeri	Zone II (Upper highlands)	8	57.2258	Chicken	Serum,Cloacal swab,tracheal swab,faecal sample	34	VEEU	8	0	0	6	75	Free-range System	Dullness,Inappetance,Diarrhoea	60	Serum,Cloacal swab,tracheal swab,faecal sample	Egg isolation
A30/14	2014	March	Long-rains Season	Nairobi	Zone II (Upper highlands)	21.52	65.2308	Chicken	Live	1	Private Vet	60	0	0	12	20	Free-range System	Greenish diarrhoea,Weakness	2	Observation	PM
A31/06	2006	Feb	Dry Season	Kiambu	Zone IV (Upper midlands)	27.64	72.2143	Chicken	Carcass	1	Owner	4	2	50	2	50	Free-range System	Bloody diarrhoea	4	Long bone,Trachea	PM & Egg isolation
A315/10	2010	Dec	Short-rains Season	Kiambu	Zone IV (Upper midlands)	26.3226	79.6774	Chicken	Live	1	Owner	380	10	2.63158	80	21.0526	Intensive System	Torticolis,Inappetance	30	Long bone	PM & RT-PCR
A317/06	2006	May	Long-rains Season	Uasin Gishu	Zone III (Lower highlands)	17.6774	76.6774	Chicken	Tracheal swab,Cloacal swab,Faeces long bone	4	RVIL	100	30	30	5	5	Intensive System	Diarrhoea,Dullness	NA	Tracheal swabs,Cloacal swab,faeces and long bone	Egg isolation
A321/06	2006	May	Long-rains Season	Kilifi	Zone VII (Coastal lowlands)	26.0741	83	Chicken	Long bone	2	RVIL	200	170	85	30	15	Intensive System	NA	NA	Long bone	Egg isolation
A322/06	2006	May	Long-rains Season	Nakuru	Zone III (Lower highlands)	14.3333	78.6	Chicken	Long bone	1	RVIL	300	250	83.3333	50	16.6667	Intensive System	NA	NA	Long bone	Egg isolation
A324/06	2006	May	Long-rains Season	Nakuru	Zone III (Lower highlands)	14.3333	78.6	Chicken	Long bone	1	RVIL	24	22	91.6667	2	8.33333	Free-range System	Greenish Diarrhoea	NA	Long bone	Egg isolation
A324/11	2011	Sept	Cold Season	Kiambu	Zone IV (Upper midlands)	26.4667	67.5	Chicken	Organs	2	VEEU	400	0	0	15	3.75	Intensive System	Watery diarrhoea,snoring	1	Liver,Lung	Egg isolation
A326/11	2011	Sept	Cold Season	Kiambu	Zone IV (Upper midlands)	26.4667	67.5	Chicken	Carcass	1	Owner	500	20	4	200	40	Intensive System	Yellowish diarrhoea,inappetance	90	Nasal swab	PM & Egg isolation
A330/11	2011	Sept	Cold Season	Kiambu	Zone IV (Upper midlands)	26.4667	67.5	Chicken	Carcass	1	Owner	300	150	50	70	23.3333	Intensive System	Whitish diarrhoea,inappetance	60	Nasal swab	PM & Egg isolation
A341/06	2006	May	Long-rains Season	Kiambu	Zone IV (Upper midlands)	26.26	74.871	Chicken	Carcass	1	Owner	20	0	0	20	100	Caged System	Paralysis of the legs and eventual death	90	Long bone,trachea	PM & Egg isolation
A341/11	2011	Sept	Cold Season	Nakuru	Zone III (Lower highlands)	18.4828	74.5333	Chicken	Trachea	1	RVIL	70	70	100	50	71.4286	Caged System	Greenish whitish diarrhoea	7	Trachea	Egg isolation
A37/12	2012	Feb	Dry Season	Kericho	Zone III (Lower highlands)	18.7273	53.3846	Chicken	Long bone	1	RVIL	100	1	1	1	1	Intensive System	NA	0	Long bone	Egg isolation
A370/11	2011	Oct	Short-rains Season	Machakos	Zone IV (Upper midlands)	20.4516	71.8065	Chicken	Carcass	2	Owner	400	60	15	57	14.25	Intensive System	Swelling of the eyes,Diarrhoea	7	Long bone	PM & Egg isolation
A38/12	2012	Feb	Dry Season	Kericho	Zone III (Lower highlands)	18.7273	53.3846	Chicken	Live	2	RVIL	50	2	4	2	4	Caged System	NA	0	Long bone,trachea	Egg isolation
A39/08	2008	March	Long-rains Season	Kiambu	Zone IV (Upper midlands)	26.66	74.1724	Chicken	Carcass	1	Owner	400	0	0	120	30	Intensive System	Greenish diarrhoea,Dullness,Torticolis,Inappetance	14	Observation	PM
A407/06	2006	June	Cold Season	Kiambu	Zone IV (Upper midlands)	26.27	70.8333	Chicken	Carcass	2	Owner	200	0	0	110	55	Intensive System	Drowsiness,Inappetance and eventually death	60	Long bone,trachea	PM & Egg isolation
A43/12	2012	Feb	Dry Season	Kiambu	Zone IV (Upper midlands)	26.1724	77.3793	Chicken	Carcass	2	Owner	150	30	20	17	11.3333	Intensive System	Greenish Diarrhoea,Snoring,Swollen eyes,General weakness	7	Long bone	PM & Egg isolation
A474/06	2006	July	Cold Season	Kwale	Zone VII (Coastal lowlands)	23.9677	80.3548	Chicken	Carcass	1	RVIL	500	50	10	24	4.8	Intensive System	Increased Mortality,increased Morbidity,Lethargy,Respiratory distress	2	Long bone ,Trachea	PM & Egg isolation
A49/14	2014	Feb	Dry Season	Nairobi	Zone II (Upper highlands)	20.92	65.8	Chicken	Carcass	1	Owner	300	100	33.3333	10	3.33333	Intensive System	Snoring	3	Observation	PM
A521/06	2006	Aug	Cold Season	Kiambu	Zone IV (Upper midlands)	24.63	66.6	Chicken	Carcass	1	DVO	2	1	50	1	50	Free-range System	Sudden death	NA	Long bone,Trachea	PM & Egg isolation
A523/06	2006	Aug	Cold Season	Narok	Zone IV (Upper midlands)	NA	NA	Chicken	Carcass	1	DVO	20	20	100	19	95	Free-range System	Greenish yellow diarrhoea,Resspiratory distress,High Mortality	5	Long bone Trachea	PM & Egg isolation
A53/15	2015	March	Long-rains Season	Kiambu	Zone IV (Upper midlands)	NA	NA	Chicken	Live	2	Owner	500	30	6	20	4	Intensive System	Greenish diarrhoea,Inappetance,Wheezing sound	NA	Observation	PM
A56/10	2010	March	Long-rains Season	Nakuru	Zone III (Lower highlands)	28.0323	84.2258	Chicken	Long bone	1	RVIL	30	3	10	10	33.3333	Free-range System	Whitish greenish Diarrhoea,Respiratory distress,Dullness		Long bone	RT-PCR
A56/13	2013	April	Long-rains Season	Kiambu	Zone IV (Upper midlands)	27.4333	77.0333	Chicken	Live	1	Owner	60	35	58.3333	6	10	Free-range System	Diarrhoea,Weak limbs,Respiratory distress,Inappetance	5	Observation	PM
A60/06	2006	Feb	Dry Season	Kiambu	Zone IV (Upper midlands)	27.64	72.2143	Goose	Carcass	1	Private Vet	3	3	100	2	66.6667	Free-range System	Inappetance,Diarrhoea,In cordination	7	Blood,Cloacal swab	PM & Egg isolation
A62/08	2008	April	Long-rains Season	Garissa	Zone VI (Inner lowlands)	36	NA	Chicken	Carcass	3	RVIL	11	8	72.7273	8	72.7273	Free-range System	Sudden death	0	Liver,intestine	PM & Egg isolation
A66/06	2006	Feb	Dry Season	Nairobi	Zone II (Upper highlands)	20.7778	53.9643	Chicken	Carcass	2	Private Vet	19	0	0	9	47.3684	Free-range System	Yellowish diarrhoea,Sneezing,Ruffled feathers,Inappetance	7	Trachea	PM & Egg isolation
A70/10	2010	April	Long-rains Season	Kiambu	Zone IV (Upper midlands)	28.03	77.5172	Chicken	Live	2	Owner	200	5	2.5	8	4	Intensive System	Yellowish whitish diarrhoea,Inappetance	14	Long bone	PM & RT-PCR
A72/06	2006	Feb	Dry Season	Mombasa	Zone VII (Coastal lowlands)	28.75	72.75	Chicken	Organs	5	RVIL	250	200	80	170	68	Intensive System	Whitish Diarrhoea,Cough,paralysis,Death	14	Tracheal swabs,Trachea,Spleen,Intestine	Egg isolation
A77/12	2012	April	Long-rains Season	Nakuru	Zone III (Lower highlands)	19.4667	77	Chicken	Long bone	1	RVIL	100	10	10	3	3	Intensive System	Yellowish diarrhoea,Inappetance	NA	Long bone	RT-PCR
A78/12	2012	April	Long-rains Season	Nakuru	Zone III (Lower highlands)	19.4667	77	Chicken	Long bone	1	RVIL	250	0	0	74	29.6	Intensive System	Respiratory distress,Discharge from the mouth	NA	Long bone	RT-PCR
A85/06	2006	Feb	Dry Season	Nairobi	Zone II (Upper highlands)	20.7778	53.9643	Chicken	Carcass	1	Owner	300	0	0	4	1.33333	Intensive System	Sudden death	3	Trachea	PM & Egg isolation
A92/06	2006	March	Long-rains Season	Kiambu	Zone IV (Upper midlands)	27.39	72.3226	Chicken	Carcass	1	Owner	22	1	4.54545	1	4.54545	Intensive System	Nasal discharge, Dull,Inappetance	2	Long bone,trachea	PM & Egg isolation
